# Supplementary material for: 2-Amino-6-(quinoline-2-carboxamido)­pyridinium nitrate
Source: Acta Crystallogr Sect E Struct Rep Online. 2012 Aug 31;68(Pt 9):o2808. doi: 10.1107/S1600536812036562 (PMC3435834; doi:10.1107/S1600536812036562)
Supplement: Supplementary file 2 [file e-68-o2808-Isup2.hkl]

#
# h,k,l, Fc-squared, Fo-squared, sigma(Fo-squared) and status flag
#
data_I
_shelx_title ' 11Lfvdb4_0m in P2(1)/c'
_shelx_refln_list_code          4
_shelx_F_calc_maximum      167.03
_exptl_crystal_F_000       960.00
_reflns_d_resolution_high  0.7482
 
loop_
 _symmetry_equiv_pos_as_xyz
 'x, y, z'
 '-x, y+1/2, -z+1/2'
 '-x, -y, -z'
 'x, -y-1/2, z-1/2'
 
_cell_length_a     8.1830
_cell_length_b    11.7680
_cell_length_c    14.9790
_cell_angle_alpha  90.000
_cell_angle_beta   98.369
_cell_angle_gamma  90.000
 
_shelx_F_squared_multiplier     1.000
 
loop_
 _refln_index_h
 _refln_index_k
 _refln_index_l
 _refln_F_squared_calc
 _refln_F_squared_meas
 _refln_F_squared_sigma
 _refln_observed_status
   1   0   0    10497.74     9428.91    330.46 o
   2   0   0     4180.83     4185.73     42.00 o
   3   0   0     1225.53     1120.85     12.63 o
   4   0   0      921.82      904.32      8.82 o
   5   0   0       77.22       65.65      1.90 o
   6   0   0      411.21      426.31      5.39 o
   7   0   0       38.68       41.80      1.30 o
   8   0   0      112.76      121.72      2.64 o
   9   0   0      292.17      283.21      6.44 o
  10   0   0      149.40      147.69      6.65 o
   1   1   0       76.38       75.79      0.74 o
   2   1   0     5159.11     5227.54     31.16 o
   3   1   0     2845.47     2873.62     20.51 o
   4   1   0      214.92      228.18      1.93 o
   5   1   0      545.89      516.40      5.00 o
   6   1   0       51.77       63.60      0.97 o
   7   1   0        0.08       -0.05      0.42 o
   8   1   0        5.33        2.94      0.74 o
   9   1   0        0.16       -0.98      0.98 o
  10   1   0      336.75      350.50      8.60 o
   0   2   0     1476.52     1535.72     13.54 o
   1   2   0        0.03       -0.09      0.14 o
   2   2   0    21519.28    22083.83    135.72 o
   3   2   0     1277.44     1391.20      9.40 o
   4   2   0      352.18      339.47      2.93 o
   5   2   0      387.78      406.58      4.07 o
   6   2   0       19.97       21.82      0.90 o
   7   2   0      125.03      123.58      2.05 o
   8   2   0      120.89      114.13      1.93 o
   9   2   0      418.59      410.15      6.55 o
  10   2   0      137.02      137.01      6.53 o
   1   3   0     5690.77     5815.54     33.74 o
   2   3   0        1.18        6.45      0.33 o
   3   3   0      261.62      265.86      1.92 o
   4   3   0      167.84      219.51      2.10 o
   5   3   0        4.72        4.07      1.08 o
   6   3   0       22.48       18.07      0.73 o
   7   3   0       36.01       39.67      3.30 o
   8   3   0     1479.11     1481.44     17.32 o
   9   3   0        8.22       11.19      1.31 o
  10   3   0       20.59       21.69      2.04 o
   0   4   0      826.06      839.37      7.80 o
   1   4   0      325.86      336.39      2.37 o
   2   4   0      640.86      666.91      3.97 o
   3   4   0     1338.93     1418.11      9.06 o
   4   4   0     2362.49     2508.45     17.51 o
   5   4   0      185.75      197.39      1.96 o
   6   4   0     1385.61     1336.39     11.01 o
   7   4   0      409.28      409.05      5.57 o
   8   4   0      178.35      191.69      3.24 o
   9   4   0       59.69       60.83      4.34 o
  10   4   0        6.44        4.61      1.33 o
   1   5   0      567.13      571.47      3.73 o
   2   5   0      659.24      645.05      4.41 o
   3   5   0        2.08        0.76      0.50 o
   4   5   0      182.93      152.71      1.59 o
   5   5   0       24.70       24.55      0.74 o
   6   5   0     1119.62     1126.54     10.78 o
   7   5   0        4.79        7.71      0.76 o
   8   5   0       75.59       72.08      2.41 o
   9   5   0      171.36      167.27      3.78 o
  10   5   0       21.26       20.57      2.17 o
   0   6   0     5434.13     5555.33     56.32 o
   1   6   0     6117.20     6351.58     41.94 o
   2   6   0       12.10       17.12      0.61 o
   3   6   0        0.13        0.87      0.34 o
   4   6   0      866.04      809.83      5.93 o
   5   6   0      113.81      107.34      1.82 o
   6   6   0       56.03       63.19      2.16 o
   7   6   0      213.79      225.66      3.89 o
   8   6   0       22.86       23.82      1.34 o
   9   6   0      172.81      176.49      4.13 o
  10   6   0        0.28       -3.76      3.76 o
   1   7   0       15.13       11.52      0.67 o
   2   7   0        4.11       15.57      0.66 o
   3   7   0       48.65       45.12      0.91 o
   4   7   0      195.48      173.79      2.67 o
   5   7   0      363.63      340.25      3.49 o
   6   7   0       94.16       94.48      2.15 o
   7   7   0      154.20      158.10      3.03 o
   8   7   0        4.31        3.44      1.10 o
   9   7   0       22.00       19.69      1.89 o
   0   8   0        7.60        6.30      0.91 o
   1   8   0     1720.11     1772.31     14.70 o
   2   8   0      381.95      376.04      3.50 o
   3   8   0      496.02      464.75      3.97 o
   4   8   0        3.64        7.38      0.79 o
   5   8   0      188.71      174.91      3.03 o
   6   8   0      138.23      135.56      2.68 o
   7   8   0       12.29       12.02      2.18 o
   8   8   0      195.74      201.28      4.02 o
   9   8   0       32.91       33.40      2.75 o
   1   9   0       70.58       66.26      1.49 o
   2   9   0       27.44       30.22      1.21 o
   3   9   0      489.80      472.39      4.14 o
   4   9   0       40.99       45.61      1.61 o
   5   9   0        8.54        8.49      1.11 o
   6   9   0        2.23        1.87      1.16 o
   7   9   0      471.53      459.39      6.50 o
   8   9   0      127.61      131.99      3.42 o
   0  10   0        0.00       -0.64      0.98 o
   1  10   0        3.30        2.58      0.81 o
   2  10   0        6.08        4.94      0.95 o
   3  10   0      865.62      817.63      8.12 o
   4  10   0      160.08      147.79      2.79 o
   5  10   0      461.02      459.05      6.08 o
   6  10   0       43.27       44.52      2.05 o
   7  10   0        1.26        1.20      1.26 o
   8  10   0      177.49      207.38      4.52 o
   1  11   0       29.98       24.39      1.25 o
   2  11   0      226.38      216.15      3.39 o
   3  11   0       90.84       94.89      2.31 o
   4  11   0      225.31      214.38      3.74 o
   5  11   0       79.34       72.70      2.38 o
   6  11   0       99.44      103.63      2.93 o
   7  11   0      379.49      418.33      7.05 o
   0  12   0      112.15      110.28      3.37 o
   1  12   0       31.03       24.21      1.31 o
   2  12   0       58.11       64.73      2.21 o
   3  12   0        3.98        2.76      1.13 o
   4  12   0        1.37        0.82      1.15 o
   5  12   0      454.73      457.42      6.38 o
   6  12   0        0.62        2.72      1.48 o
   1  13   0       91.72       88.91      2.58 o
   2  13   0       35.10       34.03      2.18 o
   3  13   0       75.10       77.50      2.61 o
   4  13   0       62.78       62.41      2.46 o
   5  13   0       65.36       81.18      3.04 o
   6  13   0      217.12      226.90      5.06 o
   0  14   0      241.91      250.80      6.88 o
   1  14   0      102.82       96.01      3.57 o
   2  14   0       85.46       84.96      3.53 o
   3  14   0        0.56        0.85      1.68 o
   4  14   0       13.29       19.09      2.14 o
   1  15   0       21.73       26.45      2.87 o
   2  15   0        5.02        8.71      4.08 o
   3  15   0       43.76       40.77      3.96 o
 -10   1   1     1151.46     1157.39     17.95 o
  -9   1   1       70.26       70.87      2.05 o
  -8   1   1      193.24      188.84      2.71 o
  -7   1   1        0.78       -0.34      0.46 o
  -6   1   1      203.86      202.51      2.12 o
  -5   1   1      309.63      333.27      2.75 o
  -4   1   1        4.30        2.49      0.25 o
  -3   1   1     6789.64     6786.54     38.14 o
  -2   1   1      621.53      565.38      3.05 o
  -1   1   1     2288.97     2141.60     12.71 o
   0   1   1     2687.87     1930.58     54.74 o
   1   1   1     1580.76     1519.96     10.49 o
   2   1   1     1406.44     1367.98     10.80 o
   3   1   1      315.48      265.31      2.43 o
   4   1   1        9.49        9.33      0.63 o
   5   1   1      819.85      835.34      8.21 o
   6   1   1      262.13      264.39      3.05 o
   7   1   1       24.94       30.16      0.91 o
   8   1   1       36.67       36.41      1.17 o
   9   1   1        0.01       -1.28      1.28 o
  10   1   1      402.54      404.53      8.78 o
 -10   2   1       23.24       25.27      2.59 o
  -9   2   1        0.02        3.17      1.01 o
  -8   2   1      675.15      656.26      7.53 o
  -7   2   1       65.26       62.56      1.18 o
  -6   2   1      112.16      111.97      1.39 o
  -5   2   1      751.11      792.17      6.62 o
  -4   2   1     1661.43     1675.81     10.27 o
  -3   2   1     1905.23     1910.16     10.18 o
  -2   2   1    26470.76    26597.85    145.98 o
  -1   2   1     1720.83     1696.06      9.97 o
   0   2   1      166.99      146.57      1.03 o
   1   2   1       92.71       81.70      1.12 o
   2   2   1    13123.08    13314.33     91.13 o
   3   2   1     1425.76     1422.88      9.99 o
   4   2   1       67.77       85.53      4.22 o
   5   2   1      479.53      514.44      5.91 o
   6   2   1        1.86        1.81      0.57 o
   7   2   1      139.13      147.94      3.15 o
   8   2   1       53.70       56.24      2.75 o
   9   2   1      167.92      167.77      4.73 o
  10   2   1      371.16      375.91      7.20 o
 -10   3   1        2.66        2.21      1.71 o
  -9   3   1       92.32       87.48      3.30 o
  -8   3   1      113.23      124.07      2.96 o
  -7   3   1       77.62       72.50      1.37 o
  -6   3   1      185.08      175.29      2.04 o
  -5   3   1      450.67      444.81      3.79 o
  -4   3   1       47.28       60.01      0.91 o
  -3   3   1      253.41      251.21      1.68 o
  -2   3   1      742.33      862.27      4.63 o
  -1   3   1     3848.16     3848.76     23.77 o
   0   3   1     1353.24     1359.21      8.33 o
   1   3   1     2538.97     2399.70     15.62 o
   2   3   1      485.74      457.85      2.93 o
   3   3   1      192.28      168.52      1.38 o
   4   3   1      327.67      303.41      2.76 o
   5   3   1        0.38        0.39      0.46 o
   6   3   1        0.22        0.15      0.70 o
   7   3   1      423.33      421.87      7.86 o
   8   3   1     1843.61     1788.97     27.41 o
   9   3   1      333.24      338.55      7.79 o
  10   3   1       54.26       59.50      3.57 o
 -10   4   1        2.83        0.37      1.29 o
  -9   4   1       83.77       79.89      2.67 o
  -8   4   1        3.25        2.94      0.99 o
  -7   4   1       14.52       13.97      1.18 o
  -6   4   1        6.80        8.52      0.97 o
  -5   4   1     1488.08     1506.20     11.26 o
  -4   4   1    11037.42    11777.66     83.57 o
  -3   4   1     2819.19     3133.50     19.52 o
  -2   4   1      654.96      688.17      4.11 o
  -1   4   1      629.87      547.72      3.51 o
   0   4   1       60.31       36.22      0.60 o
   1   4   1      297.94      325.95      2.30 o
   2   4   1      371.40      324.22      2.22 o
   3   4   1     1227.65     1230.38      7.90 o
   4   4   1      149.94      192.09      1.83 o
   5   4   1        1.64        3.67      0.38 o
   6   4   1       73.21       66.38      2.73 o
   7   4   1      206.40      198.18      7.31 o
   8   4   1      930.93      945.21     15.67 o
   9   4   1        0.04        3.49      1.86 o
  10   4   1       10.94       10.78      2.26 o
 -10   5   1        7.21        6.09      1.75 o
  -9   5   1       63.93       69.60      2.61 o
  -8   5   1       14.71       12.79      1.10 o
  -7   5   1      422.71      422.75      5.65 o
  -6   5   1       13.15       18.98      0.91 o
  -5   5   1      409.43      412.06      3.65 o
  -4   5   1      599.18      706.89      5.43 o
  -3   5   1     1366.83     1449.94      9.34 o
  -2   5   1      279.83      328.41      2.48 o
  -1   5   1     1119.69     1165.95      7.36 o
   0   5   1      107.51      125.21      1.20 o
   1   5   1        9.61       13.71      0.42 o
   2   5   1      249.60      278.00      2.10 o
   3   5   1      753.18      755.75      5.11 o
   4   5   1      169.06      144.97      1.67 o
   5   5   1        1.56        2.06      0.45 o
   6   5   1     4090.93     4000.72     35.34 o
   7   5   1       29.38       31.29      1.12 o
   8   5   1       37.31       38.80      1.74 o
   9   5   1       41.71       38.27      2.81 o
  10   5   1       18.16       20.22      2.47 o
 -10   6   1       46.96       53.24      2.61 o
  -9   6   1        0.97       -1.19      1.29 o
  -8   6   1        1.36        0.91      1.02 o
  -7   6   1      349.23      323.92      6.84 o
  -6   6   1     3440.49     3436.52     30.80 o
  -5   6   1       88.72       84.52      1.49 o
  -4   6   1     1440.86     1442.33     10.47 o
  -3   6   1      169.94      182.37      1.71 o
  -2   6   1     1169.48     1167.85      8.51 o
  -1   6   1     4239.97     4586.80     31.61 o
   0   6   1       55.03       47.23      0.95 o
   1   6   1       98.77       66.05      1.35 o
   2   6   1       78.71       60.72      0.90 o
   3   6   1      483.34      477.44      3.91 o
   4   6   1        7.09        3.38      0.44 o
   5   6   1      340.07      335.67      3.19 o
   6   6   1      289.50      288.94      3.55 o
   7   6   1        3.13        1.34      0.75 o
   8   6   1      342.24      339.69      6.02 o
   9   6   1       17.41       15.97      1.54 o
  -9   7   1       38.02       43.05      2.47 o
  -8   7   1       62.70       60.53      2.25 o
  -7   7   1       48.68       47.15      2.33 o
  -6   7   1       24.54       27.47      1.43 o
  -5   7   1      109.09       98.10      1.49 o
  -4   7   1      142.09      138.78      1.93 o
  -3   7   1      623.56      632.93      5.04 o
  -2   7   1       22.96       15.64      0.79 o
  -1   7   1        0.09        0.05      0.48 o
   0   7   1       24.07       17.93      0.75 o
   1   7   1       98.66       93.78      1.32 o
   2   7   1      372.89      381.19      3.31 o
   3   7   1      985.55      985.10      7.14 o
   4   7   1      725.38      697.20      5.52 o
   5   7   1      151.44      145.87      2.20 o
   6   7   1      236.73      232.21      3.45 o
   7   7   1       56.78       57.93      2.09 o
   8   7   1       18.25       17.23      2.04 o
   9   7   1      167.60      173.07      4.21 o
  -9   8   1      211.58      215.94      5.08 o
  -8   8   1       41.11       32.54      1.91 o
  -7   8   1       11.36       11.61      1.37 o
  -6   8   1      117.55      104.22      2.42 o
  -5   8   1       96.58       82.73      1.94 o
  -4   8   1       94.63      103.14      1.67 o
  -3   8   1      170.02      154.42      1.95 o
  -2   8   1       53.36       51.31      1.33 o
  -1   8   1     1294.79     1353.44     11.47 o
   0   8   1      380.95      404.80      4.08 o
   1   8   1     2468.17     2568.29     19.74 o
   2   8   1     2181.65     2151.13     16.01 o
   3   8   1      438.12      422.26      4.38 o
   4   8   1      783.39      747.45      6.52 o
   5   8   1      190.34      190.63      3.60 o
   6   8   1       42.24       39.56      1.71 o
   7   8   1      479.87      473.36      6.43 o
   8   8   1      106.48      105.58      2.85 o
   9   8   1       74.26       79.38      3.18 o
  -8   9   1       26.66       25.43      1.82 o
  -7   9   1        1.69       -0.10      1.22 o
  -6   9   1       89.34       83.73      2.31 o
  -5   9   1       47.55       51.29      1.91 o
  -4   9   1       50.02       45.85      1.65 o
  -3   9   1      156.33      158.79      2.35 o
  -2   9   1       45.85       44.26      1.40 o
  -1   9   1        2.51        3.74      0.67 o
   0   9   1      175.80      193.68      2.64 o
   1   9   1       31.18       32.96      1.13 o
   2   9   1      539.77      523.27      4.82 o
   3   9   1        0.91        1.49      0.71 o
   4   9   1       32.77       37.34      1.50 o
   5   9   1        2.54        2.39      1.01 o
   6   9   1       73.51       74.02      3.47 o
   7   9   1        3.06        3.10      1.18 o
   8   9   1       62.83       71.90      2.66 o
  -8  10   1       32.43       41.48      2.43 o
  -7  10   1       26.62       36.85      2.15 o
  -6  10   1       10.44        6.72      1.38 o
  -5  10   1       38.01       45.32      1.94 o
  -4  10   1      354.78      374.71      6.13 o
  -3  10   1      310.35      332.51      4.09 o
  -2  10   1        5.77        5.61      0.94 o
  -1  10   1        4.02        3.53      0.75 o
   0  10   1       44.74       40.77      1.36 o
   1  10   1       95.96       91.92      1.98 o
   2  10   1      381.46      360.86      4.55 o
   3  10   1       54.91       62.82      1.73 o
   4  10   1        2.54        2.05      1.09 o
   5  10   1        0.15       -0.32      1.01 o
   6  10   1        0.72        0.39      1.18 o
   7  10   1        3.75        0.85      1.20 o
   8  10   1       28.94       41.95      2.35 o
  -7  11   1       46.18       50.67      2.67 o
  -6  11   1        3.78        5.09      1.42 o
  -5  11   1        6.68        6.16      1.28 o
  -4  11   1        3.73        1.38      1.14 o
  -3  11   1        5.21        3.52      1.05 o
  -2  11   1      101.43      112.02      2.40 o
  -1  11   1        0.44       -0.78      0.78 o
   0  11   1       29.02       29.03      1.30 o
   1  11   1      184.62      189.60      3.07 o
   2  11   1       53.49       52.86      1.79 o
   3  11   1      140.42      142.22      2.78 o
   4  11   1       64.38       58.86      2.30 o
   5  11   1        0.93        0.17      1.11 o
   6  11   1       46.59       46.87      2.21 o
   7  11   1      346.50      371.38      6.48 o
  -7  12   1      166.14      188.55      4.60 o
  -6  12   1      327.43      354.93      5.93 o
  -5  12   1      140.73      116.90      2.98 o
  -4  12   1       63.97       60.56      2.32 o
  -3  12   1      228.55      213.07      3.62 o
  -2  12   1        6.02        1.15      1.14 o
  -1  12   1       95.93      106.11      2.42 o
   0  12   1      242.68      240.60      3.65 o
   1  12   1      180.34      178.08      3.10 o
   2  12   1       35.08       29.78      1.67 o
   3  12   1       19.81       17.71      1.38 o
   4  12   1        0.45        1.03      1.16 o
   5  12   1      107.08      109.90      2.88 o
   6  12   1       81.41       92.20      3.26 o
  -6  13   1       51.14       69.07      3.19 o
  -5  13   1       69.99       79.58      2.81 o
  -4  13   1       16.23       10.52      1.54 o
  -3  13   1        7.68        9.27      1.45 o
  -2  13   1       89.62       80.20      2.85 o
  -1  13   1       20.68       22.32      2.28 o
   0  13   1      110.00      114.01      3.34 o
   1  13   1      346.70      352.48      6.40 o
   2  13   1        8.21       10.61      1.63 o
   3  13   1       52.48       50.74      2.18 o
   4  13   1       60.79       59.49      2.63 o
   5  13   1      350.75      382.96      8.01 o
  -4  14   1      141.51      158.38      4.34 o
  -3  14   1       80.26      101.37      3.32 o
  -2  14   1        6.19        6.42      1.69 o
  -1  14   1      119.49      145.07      4.54 o
   0  14   1       13.54       19.27      2.22 o
   1  14   1        2.75        5.10      2.60 o
   2  14   1        5.84        4.78      2.30 o
   3  14   1        4.99        6.82      1.76 o
   4  14   1        0.81        3.07      1.93 o
  -3  15   1       76.24       74.03      3.89 o
  -2  15   1        8.88        4.89      3.21 o
  -1  15   1      114.49      109.46      3.90 o
   0  15   1        1.18       11.95      4.19 o
   1  15   1      193.89      199.15      5.02 o
   2  15   1       28.73       32.25      2.92 o
   3  15   1      106.79      130.16      7.22 o
 -10   0   2     1606.82     1613.62     29.84 o
  -9   0   2      249.24      250.55      5.42 o
  -8   0   2      789.02      766.08     12.53 o
  -7   0   2     1991.33     2059.90     23.52 o
  -6   0   2      148.26      141.86      3.36 o
  -5   0   2      145.76      147.67      1.73 o
  -4   0   2        1.08        2.91      0.33 o
  -3   0   2        2.72        0.36      0.27 o
  -2   0   2      887.50      910.14      6.66 o
  -1   0   2     1511.27     1568.45     12.25 o
   0   0   2     9608.78     9183.45     75.65 o
   1   0   2     3199.91     3291.65     62.57 o
   2   0   2     1818.61     1540.64     14.43 o
   3   0   2     2206.88     2414.00     34.37 o
   4   0   2       29.87       26.67      0.78 o
   5   0   2     1207.58     1302.90     16.89 o
   6   0   2        1.76        0.47      0.63 o
   7   0   2        2.01        2.42      0.64 o
   8   0   2       75.87       74.33      2.11 o
   9   0   2      355.48      361.19      7.44 o
  10   0   2       73.19       71.39      4.62 o
 -10   1   2       20.39       13.41      2.89 o
  -9   1   2        0.84       -1.00      1.00 o
  -8   1   2      144.13      135.44      3.66 o
  -7   1   2      220.05      205.77      4.59 o
  -6   1   2        2.21        1.57      0.41 o
  -5   1   2      135.28      127.35      1.33 o
  -4   1   2      331.21      308.99      2.01 o
  -3   1   2      233.37      237.67      1.55 o
  -2   1   2     4445.14     4173.91     21.87 o
  -1   1   2     3217.31     3260.55     19.56 o
   0   1   2     1717.11     1659.95      9.93 o
   1   1   2     5369.55     5802.55     66.60 o
   2   1   2      355.76      361.52      2.66 o
   3   1   2      168.75      235.54      2.13 o
   4   1   2      304.17      316.71      3.19 o
   5   1   2     3433.55     3603.58     33.75 o
   6   1   2       29.69       30.32      0.93 o
   7   1   2      161.55      151.44      2.04 o
   8   1   2       11.59        9.42      0.90 o
   9   1   2       13.34        9.91      1.82 o
  10   1   2      219.55      218.74      5.60 o
 -10   2   2       14.49       15.87      1.68 o
  -9   2   2      140.13      152.06      3.01 o
  -8   2   2      138.97      139.07      2.40 o
  -7   2   2        8.57        9.21      0.69 o
  -6   2   2       99.36      104.63      1.35 o
  -5   2   2     4828.25     5028.08     33.21 o
  -4   2   2     1267.88     1256.92      7.59 o
  -3   2   2      849.52      810.45      4.61 o
  -2   2   2    27900.28    28265.46    159.35 o
  -1   2   2      300.04      325.96      2.16 o
   0   2   2     2976.80     3160.89     18.93 o
   1   2   2      689.81      662.79      4.45 o
   2   2   2     2310.48     2204.73     14.15 o
   3   2   2       39.30       39.34      0.61 o
   4   2   2       31.05       37.58      1.04 o
   5   2   2        5.69        7.65      0.71 o
   6   2   2      360.08      369.77      5.10 o
   7   2   2      412.40      442.08      6.77 o
   8   2   2        2.35        2.17      1.63 o
   9   2   2       96.32      107.84      3.98 o
  10   2   2      191.60      197.18      4.20 o
 -10   3   2        0.10       -1.37      1.37 o
  -9   3   2        4.06        4.89      1.06 o
  -8   3   2      113.71      120.51      3.24 o
  -7   3   2       37.67       35.24      1.03 o
  -6   3   2       61.35       50.39      0.99 o
  -5   3   2      397.93      429.04      3.36 o
  -4   3   2      110.69      129.36      1.11 o
  -3   3   2      318.72      339.91      2.29 o
  -2   3   2     7822.07     8089.67     42.55 o
  -1   3   2     3424.62     3609.46     22.36 o
   0   3   2      906.57      902.28      5.49 o
   1   3   2     3168.42     3032.47     17.24 o
   2   3   2      277.03      300.64      2.10 o
   3   3   2        6.70        6.34      0.49 o
   4   3   2        2.61        1.37      0.34 o
   5   3   2       92.88       96.42      3.05 o
   6   3   2      105.08      106.99      2.08 o
   7   3   2      855.85      865.03     14.11 o
   8   3   2      111.37      104.73      3.56 o
   9   3   2       82.81       87.71      3.87 o
  10   3   2       88.09       92.75      4.19 o
 -10   4   2        7.19        6.60      2.59 o
  -9   4   2       39.66       39.11      1.74 o
  -8   4   2        0.53        1.17      1.07 o
  -7   4   2       36.58       35.05      1.26 o
  -6   4   2      149.23      151.33      1.74 o
  -5   4   2      185.86      194.31      1.95 o
  -4   4   2     8688.83     9089.77     57.78 o
  -3   4   2     2052.01     2338.53     13.11 o
  -2   4   2     4115.08     4272.62     23.63 o
  -1   4   2     1226.34     1202.93      7.29 o
   0   4   2      656.03      687.38      4.47 o
   1   4   2     1089.31     1122.14      6.97 o
   2   4   2       50.56       54.26      0.77 o
   3   4   2      341.54      339.24      2.56 o
   4   4   2      596.76      576.44      4.44 o
   5   4   2        1.43        1.21      0.46 o
   6   4   2       99.85       97.69      2.43 o
   7   4   2      990.10      985.65     16.01 o
   8   4   2      107.34      109.90      3.79 o
   9   4   2      346.90      343.55      7.30 o
  10   4   2        0.00       -2.01      2.01 o
 -10   5   2       84.14       85.35      3.08 o
  -9   5   2       34.29       35.27      2.13 o
  -8   5   2        0.29       -0.09      0.99 o
  -7   5   2      391.66      389.26      7.23 o
  -6   5   2      149.15      141.22      1.77 o
  -5   5   2       18.26       20.86      0.72 o
  -4   5   2       55.05       65.37      1.77 o
  -3   5   2     1164.63     1291.69      8.15 o
  -2   5   2       42.25       35.10      0.66 o
  -1   5   2     3021.62     3158.51     19.15 o
   0   5   2      141.81      126.51      1.21 o
   1   5   2        9.45       13.58      0.49 o
   2   5   2      840.71      889.35      6.11 o
   3   5   2      211.50      211.69      1.83 o
   4   5   2       16.95       14.23      0.59 o
   5   5   2      178.31      174.78      1.89 o
   6   5   2     1919.83     1871.86     16.96 o
   7   5   2       92.70       92.30      2.00 o
   8   5   2      131.02      129.12      4.13 o
   9   5   2      127.22      120.38      4.27 o
  10   5   2       34.33       30.40      4.34 o
 -10   6   2        2.78       -0.19      1.49 o
  -9   6   2       91.58       83.67      3.71 o
  -8   6   2       69.72       70.94      2.30 o
  -7   6   2      179.97      184.32      4.47 o
  -6   6   2     2732.77     2792.28     25.28 o
  -5   6   2      126.19      132.02      1.66 o
  -4   6   2      142.20      150.17      1.84 o
  -3   6   2      226.09      243.92      2.12 o
  -2   6   2      220.20      226.31      2.27 o
  -1   6   2     1661.83     1826.50     13.54 o
   0   6   2        1.17       -0.02      0.37 o
   1   6   2      169.65      161.67      1.66 o
   2   6   2      103.67       85.52      1.12 o
   3   6   2       63.84       59.44      1.07 o
   4   6   2      165.71      166.70      1.92 o
   5   6   2      116.31       94.23      1.43 o
   6   6   2      939.59      905.21      8.86 o
   7   6   2       32.43       26.61      1.19 o
   8   6   2       18.56       17.67      1.52 o
   9   6   2        2.00        0.85      1.50 o
  -9   7   2        2.08       -0.02      1.88 o
  -8   7   2      103.73      100.95      3.01 o
  -7   7   2       13.26       18.53      1.42 o
  -6   7   2      355.78      356.08      4.82 o
  -5   7   2      135.48      137.93      2.47 o
  -4   7   2      261.57      251.78      2.76 o
  -3   7   2        8.10        7.13      0.49 o
  -2   7   2      420.60      415.16      3.88 o
  -1   7   2       20.11       28.15      0.77 o
   0   7   2        0.98        0.69      0.54 o
   1   7   2      301.20      298.69      3.02 o
   2   7   2       83.65      104.59      1.37 o
   3   7   2       47.31       49.30      0.86 o
   4   7   2     2383.84     2264.42     16.14 o
   5   7   2        0.77        0.00      0.71 o
   6   7   2       93.15       87.47      2.10 o
   7   7   2       10.87       11.31      1.18 o
   8   7   2       11.45       12.70      1.91 o
   9   7   2        1.30        0.50      1.96 o
  -9   8   2        0.16       -1.64      1.64 o
  -8   8   2      348.45      313.89      7.07 o
  -7   8   2       96.64       86.29      2.95 o
  -6   8   2       54.12       60.32      2.05 o
  -5   8   2       14.01       17.37      1.18 o
  -4   8   2        3.27        4.31      0.67 o
  -3   8   2        6.00        2.51      0.50 o
  -2   8   2       39.35       41.84      1.01 o
  -1   8   2        0.64        1.13      0.60 o
   0   8   2      141.23      149.78      2.05 o
   1   8   2      475.11      508.40      4.41 o
   2   8   2       95.09       76.12      1.28 o
   3   8   2      585.63      564.42      4.45 o
   4   8   2      787.02      755.58      6.54 o
   5   8   2      809.22      791.96      8.80 o
   6   8   2       35.18       36.48      1.73 o
   7   8   2       84.46       87.35      2.71 o
   8   8   2      140.74      151.08      3.95 o
   9   8   2       13.56       19.37      2.96 o
  -8   9   2       58.38       53.95      2.93 o
  -7   9   2      474.54      481.88      6.83 o
  -6   9   2       21.76       17.17      1.40 o
  -5   9   2       11.75       12.07      1.28 o
  -4   9   2       18.71       14.75      1.14 o
  -3   9   2      240.56      263.97      2.87 o
  -2   9   2        8.35        8.99      0.78 o
  -1   9   2      166.49      166.34      2.28 o
   0   9   2       83.01       82.30      1.66 o
   1   9   2      258.05      259.85      3.32 o
   2   9   2     2530.55     2512.61     17.95 o
   3   9   2      278.95      279.49      3.87 o
   4   9   2       37.73       38.02      1.50 o
   5   9   2       22.80       24.15      1.46 o
   6   9   2        4.59        4.49      1.18 o
   7   9   2       30.63       32.99      1.81 o
   8   9   2        3.18        5.61      1.69 o
  -8  10   2        0.06        1.20      1.61 o
  -7  10   2       52.03       63.89      2.53 o
  -6  10   2      123.16      126.33      3.14 o
  -5  10   2        2.58        2.99      1.10 o
  -4  10   2      293.56      245.69      3.72 o
  -3  10   2      493.89      441.78      5.33 o
  -2  10   2      154.66      159.58      2.28 o
  -1  10   2      248.19      234.27      2.92 o
   0  10   2      134.25      126.03      2.33 o
   1  10   2      672.71      647.09      6.55 o
   2  10   2      482.76      458.03      5.10 o
   3  10   2        5.34        7.21      1.05 o
   4  10   2      237.94      236.89      3.82 o
   5  10   2       12.10       16.12      1.44 o
   6  10   2       11.40       15.01      1.49 o
   7  10   2       95.12      101.45      2.81 o
   8  10   2       95.09       88.95      4.40 o
  -7  11   2       17.06       12.48      1.67 o
  -6  11   2       55.12       46.97      2.27 o
  -5  11   2      116.16      109.83      2.79 o
  -4  11   2        4.62        7.53      1.30 o
  -3  11   2        0.62       -0.69      1.00 o
  -2  11   2       97.24       94.24      2.26 o
  -1  11   2      253.44      224.87      4.64 o
   0  11   2      895.14      870.40      8.51 o
   1  11   2       91.91       85.28      2.07 o
   2  11   2        0.61        0.40      0.87 o
   3  11   2        3.64        2.65      1.03 o
   4  11   2        0.01        0.23      1.05 o
   5  11   2       31.17       33.82      1.79 o
   6  11   2        0.39        0.03      1.20 o
   7  11   2       19.66       20.48      1.96 o
  -7  12   2        1.61       -1.64      1.64 o
  -6  12   2        7.33        2.42      1.57 o
  -5  12   2      165.47      180.58      3.72 o
  -4  12   2       90.54       79.10      2.62 o
  -3  12   2        1.48        0.99      1.07 o
  -2  12   2      234.51      197.47      3.38 o
  -1  12   2      163.29      143.75      4.17 o
   0  12   2        6.32        4.04      1.24 o
   1  12   2       24.20       21.66      1.59 o
   2  12   2      327.00      325.00      4.56 o
   3  12   2       51.13       57.64      2.16 o
   4  12   2        8.87        9.35      1.39 o
   5  12   2       52.12       59.38      2.49 o
   6  12   2       21.78       33.86      2.30 o
  -6  13   2       45.88       51.75      3.38 o
  -5  13   2       22.14       21.06      1.82 o
  -4  13   2      307.76      299.93      4.99 o
  -3  13   2       13.01       15.19      1.64 o
  -2  13   2        3.13        2.27      1.36 o
  -1  13   2      379.57      364.41      5.44 o
   0  13   2        7.87        9.33      1.60 o
   1  13   2      336.04      361.71      9.49 o
   2  13   2       11.97       10.34      1.43 o
   3  13   2      242.46      231.31      4.12 o
   4  13   2       10.50       12.02      1.52 o
   5  13   2       35.21       39.43      2.53 o
  -4  14   2        3.83        1.41      1.72 o
  -3  14   2      165.07      181.10      4.20 o
  -2  14   2      177.29      186.91      4.35 o
  -1  14   2        0.05       -0.20      1.53 o
   0  14   2      171.56      166.53      4.41 o
   1  14   2      152.43      167.10      9.20 o
   2  14   2       21.21       19.28      2.15 o
   3  14   2        5.64        8.82      1.86 o
   4  14   2       90.60      119.26      4.32 o
  -3  15   2        2.68        4.18      2.13 o
  -2  15   2        0.34        0.97      1.94 o
  -1  15   2      124.95      110.80      4.42 o
   0  15   2        7.05       13.16      3.37 o
   1  15   2       27.70       32.86      2.55 o
   2  15   2      280.92      293.93      8.93 o
 -10   1   3       34.93       33.09      1.80 o
  -9   1   3       10.17        7.58      1.14 o
  -8   1   3       11.15       11.62      1.12 o
  -7   1   3        2.16        2.23      0.58 o
  -6   1   3      148.51      153.33      1.65 o
  -5   1   3      487.57      494.76      3.60 o
  -4   1   3       14.10       18.09      0.45 o
  -3   1   3       43.81       43.02      0.75 o
  -2   1   3       57.37       40.97      0.51 o
  -1   1   3     1635.11     1540.15      9.08 o
   0   1   3        1.87       -0.15      0.15 o
   1   1   3      524.77      645.61     15.18 o
   2   1   3       31.65       34.62      0.44 o
   3   1   3     2840.72     2958.56     25.90 o
   4   1   3      709.45      715.87      6.52 o
   5   1   3       77.06       92.80      1.43 o
   6   1   3       57.54       52.75      1.10 o
   7   1   3      117.68      116.37      1.73 o
   8   1   3        5.34        4.56      0.81 o
   9   1   3        1.77       -1.11      1.11 o
  10   1   3        0.52       -1.39      1.39 o
 -10   2   3       19.47       19.15      1.53 o
  -9   2   3       32.44       31.40      1.64 o
  -8   2   3      174.57      161.78      2.87 o
  -7   2   3       33.96       29.41      1.16 o
  -6   2   3       55.92       56.00      1.05 o
  -5   2   3     1081.98     1135.88      7.41 o
  -4   2   3      179.55      185.98      1.48 o
  -3   2   3      304.17      347.68      2.03 o
  -2   2   3     1340.19     1358.49      8.36 o
  -1   2   3      329.06      318.17      2.25 o
   0   2   3     3410.34     3573.82     21.43 o
   1   2   3     2494.86     2721.34     23.72 o
   2   2   3     4070.10     4084.32     24.41 o
   3   2   3     2675.18     2834.38     20.33 o
   4   2   3      777.97      829.21      8.22 o
   5   2   3        0.52        1.01      0.60 o
   6   2   3        0.44       -0.25      0.78 o
   7   2   3      105.06      103.09      2.84 o
   8   2   3      151.72      157.38      4.59 o
   9   2   3      185.93      183.95      5.10 o
  10   2   3        2.46        2.89      2.89 o
 -10   3   3       42.30       43.44      2.27 o
  -9   3   3        9.87       11.30      1.28 o
  -8   3   3       13.86        9.67      1.12 o
  -7   3   3        8.90        8.94      0.78 o
  -6   3   3      138.11      156.86      1.65 o
  -5   3   3      810.87      855.96      5.58 o
  -4   3   3     1842.10     1790.23     11.40 o
  -3   3   3     1988.38     2077.83     11.97 o
  -2   3   3      480.61      436.43      2.87 o
  -1   3   3       13.60       34.74      1.03 o
   0   3   3     1789.09     1779.76     10.87 o
   1   3   3    10560.04    10670.96     60.47 o
   2   3   3     1114.80     1123.46      7.22 o
   3   3   3      131.42      107.37      1.26 o
   4   3   3      527.10      500.81      4.63 o
   5   3   3      501.04      482.17      6.43 o
   6   3   3      595.95      592.48      6.97 o
   7   3   3      179.52      180.14      5.95 o
   8   3   3      157.56      149.27      4.80 o
   9   3   3       36.84       35.01      2.75 o
  10   3   3       71.76       69.15      7.95 o
 -10   4   3        4.06        4.81      1.56 o
  -9   4   3      207.27      197.59      3.92 o
  -8   4   3       25.08       23.96      1.44 o
  -7   4   3      300.71      294.48      4.89 o
  -6   4   3      257.69      250.44      2.43 o
  -5   4   3        1.02        2.33      0.39 o
  -4   4   3     1627.30     1709.54     11.35 o
  -3   4   3     1062.64     1150.82      7.06 o
  -2   4   3      551.38      619.16      4.26 o
  -1   4   3      814.72      802.51      5.37 o
   0   4   3      461.27      494.48      3.48 o
   1   4   3       55.45       71.78      0.88 o
   2   4   3      144.68      110.22      1.08 o
   3   4   3      196.23      184.57      1.63 o
   4   4   3       23.39       21.12      0.62 o
   5   4   3        7.76        5.65      0.42 o
   6   4   3       88.51       89.92      2.67 o
   7   4   3      114.95      107.26      3.56 o
   8   4   3      281.57      276.41      7.15 o
   9   4   3      127.99      126.86      5.06 o
  10   4   3       17.09       16.27      2.43 o
 -10   5   3        4.35        5.78      1.58 o
  -9   5   3       16.04       19.13      1.53 o
  -8   5   3       80.89       73.40      2.95 o
  -7   5   3      973.17      962.36     12.17 o
  -6   5   3       26.56       22.09      0.83 o
  -5   5   3       55.48       53.50      1.16 o
  -4   5   3     1881.46     1979.82     13.13 o
  -3   5   3      414.43      420.46      2.91 o
  -2   5   3      138.93      157.07      1.58 o
  -1   5   3       25.06       32.94      0.78 o
   0   5   3        1.47       -0.32      0.32 o
   1   5   3      217.64      215.88      1.89 o
   2   5   3       65.48       67.76      1.55 o
   3   5   3       35.24       24.51      0.68 o
   4   5   3        0.02       -0.37      0.42 o
   5   5   3      183.17      186.54      2.00 o
   6   5   3       15.17       13.72      0.72 o
   7   5   3       20.09       17.72      1.05 o
   8   5   3       54.94       66.60      3.18 o
   9   5   3        0.74        4.24      2.14 o
 -10   6   3       40.36       46.78      3.13 o
  -9   6   3        0.73        1.41      1.82 o
  -8   6   3       87.30       85.36      2.54 o
  -7   6   3       74.32       64.26      2.05 o
  -6   6   3      813.19      792.76     11.28 o
  -5   6   3       50.31       43.43      1.01 o
  -4   6   3       20.21       29.31      0.66 o
  -3   6   3        3.40        4.12      0.39 o
  -2   6   3      619.57      675.83      5.44 o
  -1   6   3      588.24      699.47      5.62 o
   0   6   3       15.71       21.62      0.69 o
   1   6   3      171.35      186.38      2.44 o
   2   6   3       12.90        8.58      0.64 o
   3   6   3        4.13        5.05      0.47 o
   4   6   3      620.24      604.67      5.29 o
   5   6   3     1102.89     1076.30      8.77 o
   6   6   3      468.77      452.77      5.61 o
   7   6   3      363.16      352.61      6.82 o
   8   6   3      152.33      150.05      3.54 o
   9   6   3       60.59       63.33      3.98 o
  -9   7   3      192.73      182.44      3.87 o
  -8   7   3      168.08      160.89      3.86 o
  -7   7   3      312.03      312.16      4.88 o
  -6   7   3       74.09       72.87      2.11 o
  -5   7   3     2208.00     2184.58     17.91 o
  -4   7   3       21.45       26.59      0.82 o
  -3   7   3      126.77      119.67      1.45 o
  -2   7   3       55.95       52.90      1.02 o
  -1   7   3      167.50      163.63      1.86 o
   0   7   3       22.56       22.97      0.84 o
   1   7   3      118.15      135.17      1.78 o
   2   7   3      149.19      155.51      1.75 o
   3   7   3       18.72       24.00      0.79 o
   4   7   3     3007.07     2942.88     20.71 o
   5   7   3       28.21       28.25      1.18 o
   6   7   3       93.04       89.70      2.17 o
   7   7   3       40.40       42.13      1.73 o
   8   7   3        0.01       -0.13      1.28 o
   9   7   3        0.27        0.45      2.04 o
  -9   8   3      352.90      382.54      6.33 o
  -8   8   3     1118.77     1036.63     12.47 o
  -7   8   3      104.83      103.12      2.73 o
  -6   8   3      263.44      304.59      4.51 o
  -5   8   3      209.44      174.32      2.90 o
  -4   8   3      185.64      175.15      2.02 o
  -3   8   3       61.03       84.88      1.38 o
  -2   8   3        2.37        2.37      0.57 o
  -1   8   3      286.59      282.00      3.07 o
   0   8   3       77.16       65.27      1.35 o
   1   8   3      141.16      133.37      1.86 o
   2   8   3       76.45       68.50      1.18 o
   3   8   3      681.36      654.69      5.51 o
   4   8   3     1136.82     1068.81      9.91 o
   5   8   3        5.43        2.96      1.02 o
   6   8   3       17.32       17.75      1.34 o
   7   8   3      352.36      350.97      5.58 o
   8   8   3        0.16        3.34      1.49 o
  -8   9   3      146.14      136.41      3.36 o
  -7   9   3       43.45       34.59      2.01 o
  -6   9   3        0.06        0.15      1.12 o
  -5   9   3       43.61       44.26      1.84 o
  -4   9   3       52.54       58.99      1.63 o
  -3   9   3      307.57      275.23      3.18 o
  -2   9   3       63.40       61.99      1.68 o
  -1   9   3       84.14       75.16      1.37 o
   0   9   3      226.64      224.05      3.31 o
   1   9   3        8.66        7.98      0.77 o
   2   9   3     1178.46     1129.27      8.83 o
   3   9   3       33.35       31.29      1.26 o
   4   9   3       23.52       23.54      1.36 o
   5   9   3      108.76      102.90      2.85 o
   6   9   3        4.74        5.06      1.19 o
   7   9   3       38.23       43.26      1.94 o
   8   9   3       31.32       34.70      2.39 o
  -8  10   3      112.97      115.71      3.58 o
  -7  10   3       46.41       54.35      2.43 o
  -6  10   3       25.45       27.50      1.74 o
  -5  10   3      180.19      189.92      3.84 o
  -4  10   3      230.79      176.02      3.14 o
  -3  10   3        0.79        3.23      0.96 o
  -2  10   3       76.45       67.67      1.73 o
  -1  10   3      134.93      126.97      2.09 o
   0  10   3        3.22        2.27      0.75 o
   1  10   3      555.47      535.21      5.66 o
   2  10   3      117.17      119.07      2.19 o
   3  10   3      871.46      862.40      9.02 o
   4  10   3       88.81       84.12      2.31 o
   5  10   3      126.60      124.47      2.75 o
   6  10   3       18.05       21.57      1.65 o
   7  10   3       52.93       53.13      2.25 o
  -7  11   3       87.61       87.09      3.25 o
  -6  11   3      256.44      255.71      4.78 o
  -5  11   3       12.06        7.05      1.37 o
  -4  11   3      100.03       93.86      2.58 o
  -3  11   3       14.79       14.92      1.43 o
  -2  11   3        0.00       -0.73      0.93 o
  -1  11   3        1.64        3.07      1.00 o
   0  11   3     1292.17     1263.33     12.48 o
   1  11   3      207.62      208.25      3.24 o
   2  11   3      150.44      147.89      2.77 o
   3  11   3       69.09       71.11      2.08 o
   4  11   3       36.61       38.13      1.80 o
   5  11   3        0.00       -0.02      1.19 o
   6  11   3        4.85        3.14      1.29 o
   7  11   3        0.21       -0.67      1.39 o
  -7  12   3       15.03       19.41      2.20 o
  -6  12   3        2.69        1.90      1.77 o
  -5  12   3        1.95        5.66      1.45 o
  -4  12   3        7.39        4.84      1.35 o
  -3  12   3       74.38       71.28      2.50 o
  -2  12   3      755.71      685.35      8.69 o
  -1  12   3       14.57       10.22      1.39 o
   0  12   3      388.06      379.60      5.93 o
   1  12   3      302.34      312.80      4.79 o
   2  12   3        0.15        0.17      1.29 o
   3  12   3       24.62       22.45      1.58 o
   4  12   3        8.95        8.42      1.39 o
   5  12   3       72.04       80.90      2.74 o
   6  12   3      110.26      134.59      3.71 o
  -6  13   3        0.27       -1.19      1.77 o
  -5  13   3       14.69       16.24      1.94 o
  -4  13   3      112.96      114.83      3.12 o
  -3  13   3       33.02       23.23      2.06 o
  -2  13   3       36.57       29.90      2.09 o
  -1  13   3      278.18      276.43      4.64 o
   0  13   3      178.77      188.03      3.71 o
   1  13   3       10.79       13.20      2.86 o
   2  13   3       23.14       21.41      1.74 o
   3  13   3        7.11        6.39      1.58 o
   4  13   3       18.77       17.96      1.81 o
   5  13   3      152.95      156.88      4.02 o
  -4  14   3       10.94        9.34      2.00 o
  -3  14   3      264.74      241.44      4.97 o
  -2  14   3      213.67      211.04      4.55 o
  -1  14   3       21.75       28.57      2.54 o
   0  14   3      119.35      135.52      6.00 o
   1  14   3       21.09       20.30      3.25 o
   2  14   3        0.39        1.88      1.61 o
   3  14   3      341.01      384.86      9.78 o
   4  14   3      237.47      284.30      6.71 o
  -3  15   3       25.24       23.99      5.20 o
  -2  15   3      104.22       98.40      4.47 o
  -1  15   3       41.60       50.76      3.42 o
   0  15   3       14.93       18.29      3.54 o
   1  15   3        0.00        3.88      4.77 o
   2  15   3        7.75        9.24      3.16 o
 -10   0   4       84.84       74.89      5.10 o
  -9   0   4       49.81       49.55      2.71 o
  -8   0   4       79.01       79.96      2.94 o
  -7   0   4     1397.22     1476.92     17.46 o
  -6   0   4       42.45       44.94      1.23 o
  -5   0   4     2161.18     2290.71     20.41 o
  -4   0   4      673.07      737.47      6.94 o
  -3   0   4      166.79      189.08      2.04 o
  -2   0   4      187.96      155.00      1.66 o
  -1   0   4    10426.57    10173.41     84.15 o
   0   0   4      130.78      132.89      2.27 o
   1   0   4     2882.49     2846.65     31.43 o
   2   0   4       60.11       41.76      0.74 o
   3   0   4      165.56      158.97      1.98 o
   4   0   4     2413.69     2437.89     30.31 o
   5   0   4     3923.40     4204.16     51.84 o
   6   0   4       76.39       87.41      1.80 o
   7   0   4      198.40      197.35      3.66 o
   8   0   4      199.25      201.39      4.48 o
   9   0   4      192.78      202.60      6.94 o
  10   0   4      185.32      180.64      6.65 o
 -10   1   4        4.60        3.33      1.25 o
  -9   1   4      262.66      245.93      3.95 o
  -8   1   4      401.45      400.27      5.33 o
  -7   1   4      616.45      639.74      5.93 o
  -6   1   4        0.40        0.81      0.34 o
  -5   1   4      541.91      591.15      4.15 o
  -4   1   4     1997.55     2039.75     12.14 o
  -3   1   4       71.91      101.53      0.89 o
  -2   1   4       20.58       45.04      0.53 o
  -1   1   4      130.06      137.17      1.06 o
   0   1   4     1662.91     1611.51      9.27 o
   1   1   4     2744.99     2930.73     47.33 o
   2   1   4      329.50      381.72      2.77 o
   3   1   4      365.66      368.21      3.18 o
   4   1   4      621.68      660.41      5.43 o
   5   1   4        8.47        3.48      0.41 o
   6   1   4       56.60       52.72      0.96 o
   7   1   4      176.90      168.94      2.08 o
   8   1   4        0.04       -0.91      0.91 o
   9   1   4        3.18        0.92      1.08 o
  10   1   4       36.94       38.53      2.29 o
 -10   2   4       88.16       81.66      2.53 o
  -9   2   4      149.92      142.09      2.86 o
  -8   2   4       19.32       16.68      1.24 o
  -7   2   4      282.86      283.54      3.54 o
  -6   2   4      724.66      730.30      5.23 o
  -5   2   4        7.44       16.67      0.54 o
  -4   2   4       37.09       30.37      0.56 o
  -3   2   4      236.93      299.63      2.00 o
  -2   2   4      282.95      317.64      2.24 o
  -1   2   4     1905.36     1891.00     11.54 o
   0   2   4      373.18      352.07      2.41 o
   1   2   4      140.66      133.16      1.93 o
   2   2   4     1168.27     1259.11      8.55 o
   3   2   4     2568.13     2810.82     21.04 o
   4   2   4      106.48      131.29      1.56 o
   5   2   4        5.07        5.92      0.51 o
   6   2   4       26.52       26.51      1.37 o
   7   2   4       48.80       47.61      2.55 o
   8   2   4      358.72      347.92      7.66 o
   9   2   4      199.86      189.07      5.10 o
  10   2   4        7.85        8.38      2.89 o
 -10   3   4        4.22        3.05      1.27 o
  -9   3   4       63.36       54.46      2.12 o
  -8   3   4      102.10      108.44      2.91 o
  -7   3   4      123.51      123.81      2.00 o
  -6   3   4      195.71      199.06      1.88 o
  -5   3   4      150.78      150.21      1.42 o
  -4   3   4     1050.89     1069.51      6.84 o
  -3   3   4     1856.84     1948.02     12.34 o
  -2   3   4      168.06      153.93      1.24 o
  -1   3   4     1644.11     1690.23     10.75 o
   0   3   4     2326.95     2433.87     14.34 o
   1   3   4     2732.57     2931.21     18.84 o
   2   3   4      154.56      156.50      1.49 o
   3   3   4      218.29      229.94      2.19 o
   4   3   4      218.39      203.08      1.97 o
   5   3   4        2.40        4.03      0.59 o
   6   3   4       27.76       25.79      1.72 o
   7   3   4       69.94       64.25      3.90 o
   8   3   4        8.46        6.31      2.02 o
   9   3   4        9.47        7.84      3.18 o
  10   3   4        8.29        5.78      1.81 o
 -10   4   4        1.01        0.29      1.55 o
  -9   4   4       12.87       11.29      1.41 o
  -8   4   4       48.46       49.26      1.96 o
  -7   4   4      156.18      157.12      3.26 o
  -6   4   4        0.02        0.25      0.40 o
  -5   4   4      171.38      169.98      1.70 o
  -4   4   4       39.22       58.43      0.81 o
  -3   4   4      802.70      899.13      6.03 o
  -2   4   4      813.94      774.96      5.83 o
  -1   4   4     2088.89     2138.91     13.57 o
   0   4   4      115.37      111.02      1.09 o
   1   4   4      837.39      952.62      6.49 o
   2   4   4      196.83      180.20      1.46 o
   3   4   4       52.81       44.17      0.74 o
   4   4   4      544.16      544.89      4.63 o
   5   4   4        0.87       -0.02      0.39 o
   6   4   4       20.05       20.52      0.79 o
   7   4   4      200.24      189.94      8.38 o
   8   4   4       38.78       37.67      2.75 o
   9   4   4       29.07       26.23      3.47 o
 -10   5   4        8.26        8.91      1.88 o
  -9   5   4        0.02       -0.39      1.14 o
  -8   5   4      263.55      261.89      4.56 o
  -7   5   4       99.97       95.26      2.18 o
  -6   5   4       86.44       88.30      1.56 o
  -5   5   4      101.17      108.77      1.41 o
  -4   5   4      282.02      328.86      4.02 o
  -3   5   4     1089.17     1201.96      7.67 o
  -2   5   4      385.07      384.65      3.35 o
  -1   5   4     1014.87     1090.28      8.35 o
   0   5   4       94.81       98.26      1.17 o
   1   5   4      296.56      293.56      2.49 o
   2   5   4      179.03      202.28      1.88 o
   3   5   4      241.69      274.13      2.48 o
   4   5   4       64.71       62.57      1.09 o
   5   5   4      690.41      716.81      6.02 o
   6   5   4        0.51       -0.56      0.56 o
   7   5   4      193.20      188.48      3.52 o
   8   5   4       16.09       18.02      2.34 o
   9   5   4      182.96      183.92      6.79 o
 -10   6   4        0.00        1.52      1.71 o
  -9   6   4       39.07       33.78      1.90 o
  -8   6   4      270.51      249.72      4.57 o
  -7   6   4      121.03      118.62      2.74 o
  -6   6   4      404.33      405.60      4.88 o
  -5   6   4       13.51       17.31      0.79 o
  -4   6   4      770.22      824.84      5.72 o
  -3   6   4      173.97      177.16      2.03 o
  -2   6   4      218.26      236.62      2.50 o
  -1   6   4      215.17      209.16      2.30 o
   0   6   4      450.52      502.12      4.24 o
   1   6   4       81.27       93.53      1.35 o
   2   6   4      329.03      314.10      2.81 o
   3   6   4      140.32      140.78      1.82 o
   4   6   4      392.55      345.79      3.56 o
   5   6   4     1709.00     1643.74     14.33 o
   6   6   4      122.22      124.79      3.08 o
   7   6   4       59.88       57.69      1.72 o
   8   6   4       19.36       20.50      1.61 o
   9   6   4      390.85      419.09     10.32 o
  -9   7   4       56.79       52.23      2.38 o
  -8   7   4      227.99      218.42      3.99 o
  -7   7   4       87.34       95.01      2.58 o
  -6   7   4      264.89      291.63      3.98 o
  -5   7   4      287.79      314.91      3.84 o
  -4   7   4       71.22       63.96      1.01 o
  -3   7   4      481.46      463.43      3.96 o
  -2   7   4        0.35        0.66      0.51 o
  -1   7   4        2.66        3.25      0.59 o
   0   7   4        5.85        8.82      0.66 o
   1   7   4      333.04      317.21      3.18 o
   2   7   4      362.92      348.32      3.24 o
   3   7   4       12.81        9.17      0.61 o
   4   7   4       52.24       57.31      1.23 o
   5   7   4       18.33       17.73      1.03 o
   6   7   4       18.24       19.82      1.47 o
   7   7   4      271.33      276.32      5.20 o
   8   7   4       21.93       24.23      1.86 o
   9   7   4       57.78       60.27      2.80 o
  -9   8   4       17.16       13.82      1.70 o
  -8   8   4      679.03      622.97      8.35 o
  -7   8   4      186.12      178.98      3.64 o
  -6   8   4     2121.40     1945.44     19.85 o
  -5   8   4       34.95       23.79      1.22 o
  -4   8   4       79.26       77.01      1.63 o
  -3   8   4        6.93        6.18      0.63 o
  -2   8   4      399.37      419.28      4.23 o
  -1   8   4      162.89      157.01      2.21 o
   0   8   4       49.86       51.86      1.06 o
   1   8   4       22.05       24.32      0.92 o
   2   8   4      557.93      526.79      4.38 o
   3   8   4      581.06      523.75      4.61 o
   4   8   4      445.66      422.43      4.95 o
   5   8   4      248.10      233.17      3.55 o
   6   8   4      686.26      656.56      8.18 o
   7   8   4      166.72      178.96      4.65 o
   8   8   4        2.84        2.24      1.47 o
  -8   9   4      392.98      366.00      5.92 o
  -7   9   4      290.95      246.39      4.51 o
  -6   9   4        8.27        8.72      1.31 o
  -5   9   4      115.29      112.84      2.43 o
  -4   9   4       55.80       34.32      1.28 o
  -3   9   4      564.89      519.92      5.53 o
  -2   9   4      158.50      159.82      2.17 o
  -1   9   4      700.88      651.96      6.99 o
   0   9   4      326.84      320.63      3.70 o
   1   9   4       52.81       54.95      1.59 o
   2   9   4      309.70      301.36      3.19 o
   3   9   4        7.90        7.61      0.95 o
   4   9   4       13.73       11.97      1.17 o
   5   9   4        2.07        1.01      1.00 o
   6   9   4      351.17      342.43      5.12 o
   7   9   4       47.00       50.83      2.31 o
   8   9   4        7.73        8.85      1.80 o
  -8  10   4       66.99       59.15      3.42 o
  -7  10   4       79.84       62.97      2.59 o
  -6  10   4       20.89       21.95      1.71 o
  -5  10   4        8.17        8.53      1.32 o
  -4  10   4      186.86      131.13      2.98 o
  -3  10   4       29.70       21.29      1.14 o
  -2  10   4      126.06      126.65      2.16 o
  -1  10   4     1257.78     1189.95     11.83 o
   0  10   4      445.91      437.46      4.81 o
   1  10   4      598.46      586.33      6.65 o
   2  10   4      834.37      834.56      8.19 o
   3  10   4      705.90      700.23      7.61 o
   4  10   4      126.55      125.45      2.69 o
   5  10   4       19.50       21.14      1.55 o
   6  10   4       51.72       51.66      2.16 o
   7  10   4      155.63      164.69      3.82 o
  -7  11   4       17.28       12.86      1.79 o
  -6  11   4       10.22        8.92      1.60 o
  -5  11   4       68.53       58.54      2.35 o
  -4  11   4       22.55       24.53      1.85 o
  -3  11   4       21.06       24.25      1.77 o
  -2  11   4       18.54       11.79      1.22 o
  -1  11   4       27.24       21.86      1.50 o
   0  11   4      396.47      404.97      5.50 o
   1  11   4      212.98      204.27      3.21 o
   2  11   4        0.44        1.13      0.97 o
   3  11   4       77.81       77.30      2.74 o
   4  11   4       11.98       11.01      1.37 o
   5  11   4        0.03        1.18      1.23 o
   6  11   4       27.89       31.14      1.92 o
   7  11   4       16.34       14.56      1.77 o
  -6  12   4       21.55       25.63      2.13 o
  -5  12   4        5.61        4.92      1.44 o
  -4  12   4        7.62        7.27      1.83 o
  -3  12   4       23.56       15.50      1.59 o
  -2  12   4      428.58      383.35      5.18 o
  -1  12   4     1226.57     1197.91     13.22 o
   0  12   4      551.35      534.94      8.42 o
   1  12   4      312.74      304.03      4.73 o
   2  12   4       13.29       13.62      1.65 o
   3  12   4       82.45       81.80      2.53 o
   4  12   4       25.83       23.48      2.35 o
   5  12   4      138.84      154.05      3.53 o
   6  12   4       97.67       96.63      3.24 o
  -6  13   4        9.65        5.49      4.62 o
  -5  13   4        0.97       -0.21      1.53 o
  -4  13   4       38.77       32.85      2.08 o
  -3  13   4       25.65       29.06      2.09 o
  -2  13   4      569.16      557.73      8.15 o
  -1  13   4       45.30       49.40      2.25 o
   0  13   4      469.22      456.20      7.00 o
   1  13   4        0.01        0.75      1.72 o
   2  13   4        1.64        3.00      1.46 o
   3  13   4      225.09      238.38      4.64 o
   4  13   4      115.90      120.03      3.35 o
   5  13   4       35.11       39.16      2.82 o
  -4  14   4       33.40       41.07      4.04 o
  -3  14   4       91.19       89.80      3.71 o
  -2  14   4       77.86       75.74      3.12 o
  -1  14   4      419.62      416.54      6.83 o
   0  14   4      240.09      249.45      8.16 o
   1  14   4       13.33       14.83      1.87 o
   2  14   4       50.78       57.24      3.64 o
   3  14   4       41.09       42.15      3.49 o
   4  14   4       17.35       10.05      2.53 o
  -2  15   4        1.14        2.74      2.16 o
  -1  15   4       98.48      105.84      6.82 o
   0  15   4        2.02        3.99      2.12 o
   1  15   4      154.32      166.27      4.60 o
   2  15   4        0.75        5.28      2.75 o
 -10   1   5       42.32       41.86      1.93 o
  -9   1   5       47.02       45.01      1.82 o
  -8   1   5        0.10       -0.28      0.87 o
  -7   1   5      123.89      126.22      2.07 o
  -6   1   5      254.53      246.94      2.27 o
  -5   1   5      575.17      615.00      4.07 o
  -4   1   5        9.54        7.15      0.39 o
  -3   1   5       70.61       68.67      0.85 o
  -2   1   5        9.82       13.84      0.39 o
  -1   1   5      360.82      365.06      2.44 o
   0   1   5       61.61       54.12      0.63 o
   1   1   5     3523.90     3764.17     32.27 o
   2   1   5     1273.57     1488.70     16.27 o
   3   1   5      304.56      310.98      2.42 o
   4   1   5       11.50       15.24      0.64 o
   5   1   5      196.46      204.41      2.15 o
   6   1   5        0.00       -0.05      0.38 o
   7   1   5       11.00       11.51      0.93 o
   8   1   5       17.83       17.11      0.93 o
   9   1   5       24.65       22.53      1.35 o
  10   1   5       31.14       31.07      2.17 o
 -10   2   5        3.41        4.71      1.32 o
  -9   2   5      239.11      234.35      3.95 o
  -8   2   5      128.76      130.46      2.43 o
  -7   2   5      540.21      529.39      5.45 o
  -6   2   5       39.95       39.85      0.84 o
  -5   2   5      138.87      171.85      1.56 o
  -4   2   5      270.35      287.01      2.08 o
  -3   2   5      168.82      170.01      1.48 o
  -2   2   5      331.21      346.74      2.56 o
  -1   2   5       90.77      104.24      0.95 o
   0   2   5      971.03      968.13      5.92 o
   1   2   5     1081.33     1194.05     15.84 o
   2   2   5       38.61       30.07      0.56 o
   3   2   5      501.09      637.42      4.70 o
   4   2   5       18.53       13.27      0.71 o
   5   2   5      349.02      353.72      3.39 o
   6   2   5      992.34     1009.41      9.85 o
   7   2   5      476.37      468.75      6.48 o
   8   2   5       67.98       64.91      1.99 o
   9   2   5        8.33        6.97      1.07 o
 -10   3   5        5.50        5.03      1.40 o
  -9   3   5      315.14      315.76      4.79 o
  -8   3   5        2.79        1.78      0.92 o
  -7   3   5      149.88      150.56      2.50 o
  -6   3   5      468.07      451.31      3.43 o
  -5   3   5       14.83       11.38      0.50 o
  -4   3   5       43.93       37.74      0.78 o
  -3   3   5      889.02     1005.96      7.38 o
  -2   3   5       91.66      102.43      1.03 o
  -1   3   5      224.81      229.25      1.87 o
   0   3   5     7155.99     7489.97     44.80 o
   1   3   5     1499.48     1512.46      8.84 o
   2   3   5      478.06      510.68      3.50 o
   3   3   5       54.75       59.27      0.83 o
   4   3   5        2.02        0.80      0.35 o
   5   3   5      576.36      561.44      5.47 o
   6   3   5       73.57       69.28      1.46 o
   7   3   5       82.21       71.56      2.13 o
   8   3   5        3.43        1.88      2.17 o
   9   3   5        3.17        4.28      1.73 o
 -10   4   5      126.63      126.90      3.26 o
  -9   4   5      120.60      118.24      3.00 o
  -8   4   5       87.03       88.23      2.40 o
  -7   4   5      421.05      395.64      4.73 o
  -6   4   5       47.67       54.73      0.99 o
  -5   4   5      164.27      170.84      1.83 o
  -4   4   5       80.24       79.40      1.01 o
  -3   4   5       57.42       75.32      1.05 o
  -2   4   5      104.75      113.13      1.38 o
  -1   4   5      328.63      281.91      2.29 o
   0   4   5     2509.87     2638.80     16.61 o
   1   4   5      762.58      910.90      7.04 o
   2   4   5     4558.79     5052.10     33.44 o
   3   4   5       48.20       39.77      0.93 o
   4   4   5       63.85       70.18      1.18 o
   5   4   5      245.16      221.41      2.50 o
   6   4   5     1014.65     1000.52     10.63 o
   7   4   5      738.03      712.36      9.65 o
   8   4   5      118.27      120.73      8.82 o
   9   4   5       17.28       18.50      4.34 o
 -10   5   5       69.51       68.37      2.62 o
  -9   5   5        8.90        7.39      1.39 o
  -8   5   5       13.62       19.01      1.44 o
  -7   5   5       56.06       56.85      1.72 o
  -6   5   5      338.55      326.02      3.62 o
  -5   5   5      649.19      663.20      5.16 o
  -4   5   5       60.03       64.98      1.05 o
  -3   5   5      117.79      116.68      1.53 o
  -2   5   5      256.71      245.28      2.64 o
  -1   5   5      474.15      495.19      4.39 o
   0   5   5      762.80      722.71      5.33 o
   1   5   5     1042.78     1008.48      8.15 o
   2   5   5     1554.45     1587.08     11.41 o
   3   5   5      153.72      159.75      1.81 o
   4   5   5       23.21       22.64      0.78 o
   5   5   5      535.17      537.98      5.82 o
   6   5   5        1.77       -0.18      0.74 o
   7   5   5        5.89        5.74      1.14 o
   8   5   5       21.59       19.20      1.42 o
   9   5   5       43.00       39.05      3.27 o
 -10   6   5        0.85        2.57      2.40 o
  -9   6   5       14.95       16.31      1.66 o
  -8   6   5      126.88      103.60      3.22 o
  -7   6   5      423.51      395.00      5.28 o
  -6   6   5      343.34      364.82      4.29 o
  -5   6   5      208.98      201.61      2.18 o
  -4   6   5        0.20        0.26      0.44 o
  -3   6   5      264.19      264.52      2.85 o
  -2   6   5     1888.96     1873.05     14.63 o
  -1   6   5     1288.04     1352.85     11.34 o
   0   6   5      351.71      382.24      3.59 o
   1   6   5      126.48      131.33      1.83 o
   2   6   5      337.39      332.25      2.95 o
   3   6   5      109.69      121.52      1.69 o
   4   6   5     1428.49     1479.94     12.36 o
   5   6   5      137.74      133.98      3.70 o
   6   6   5       43.70       41.37      1.96 o
   7   6   5       53.57       56.83      1.92 o
   8   6   5       53.64       56.99      2.37 o
   9   6   5       13.72       19.26      2.75 o
  -9   7   5      149.18      138.09      3.56 o
  -8   7   5       58.40       50.30      2.19 o
  -7   7   5        3.14        2.81      1.11 o
  -6   7   5      401.43      353.10      4.30 o
  -5   7   5       47.28       44.35      1.75 o
  -4   7   5        0.78        2.26      0.48 o
  -3   7   5      109.97      121.43      1.72 o
  -2   7   5       10.39       12.64      0.77 o
  -1   7   5      206.82      211.55      2.72 o
   0   7   5      562.88      521.14      5.28 o
   1   7   5       19.21       21.71      0.93 o
   2   7   5      262.30      241.30      2.49 o
   3   7   5      453.06      465.97      4.58 o
   4   7   5      209.80      211.63      2.77 o
   5   7   5      402.24      386.50      4.88 o
   6   7   5      205.94      206.79      3.73 o
   7   7   5        0.09       -1.04      1.04 o
   8   7   5       26.11       27.12      2.10 o
  -9   8   5        4.85        5.80      1.65 o
  -8   8   5      132.29      118.20      3.36 o
  -7   8   5       17.03       22.13      1.68 o
  -6   8   5      231.56      184.95      3.65 o
  -5   8   5      278.94      253.96      3.27 o
  -4   8   5       17.58       22.51      0.94 o
  -3   8   5      616.36      606.53      5.55 o
  -2   8   5       30.47       32.22      1.11 o
  -1   8   5       72.29       73.56      1.53 o
   0   8   5       48.06       44.28      1.55 o
   1   8   5       99.02       95.72      1.70 o
   2   8   5     1247.31     1221.65      9.57 o
   3   8   5      452.22      430.94      4.15 o
   4   8   5        3.83        4.49      0.96 o
   5   8   5       10.92       10.42      1.12 o
   6   8   5      264.71      268.30      4.56 o
   7   8   5      178.42      191.41      4.07 o
   8   8   5        2.83        3.18      2.59 o
  -8   9   5        3.22       -0.27      1.35 o
  -7   9   5      163.61      165.73      3.85 o
  -6   9   5        8.40       11.67      1.27 o
  -5   9   5       61.88       55.35      1.90 o
  -4   9   5      283.94      221.65      2.97 o
  -3   9   5       29.92       31.94      1.19 o
  -2   9   5       30.61       26.75      1.11 o
  -1   9   5      185.51      170.57      2.44 o
   0   9   5      803.59      772.23      7.43 o
   1   9   5      202.68      205.96      2.54 o
   2   9   5       13.79       16.84      1.03 o
   3   9   5       15.22       15.08      1.12 o
   4   9   5       11.10       11.82      1.19 o
   5   9   5       16.78       20.82      1.48 o
   6   9   5      168.49      168.05      3.34 o
   7   9   5       91.58       96.83      3.09 o
   8   9   5        9.45       10.31      2.03 o
  -8  10   5       29.10       17.62      2.25 o
  -7  10   5       80.79       82.36      2.93 o
  -6  10   5       55.47       56.73      2.31 o
  -5  10   5       33.71       27.42      1.79 o
  -4  10   5      282.06      226.14      3.36 o
  -3  10   5      266.51      250.98      3.41 o
  -2  10   5      308.55      286.25      3.85 o
  -1  10   5        7.55        7.94      1.03 o
   0  10   5        4.80        4.32      0.98 o
   1  10   5      107.97       98.77      2.02 o
   2  10   5      803.55      787.10      7.83 o
   3  10   5       95.85       94.98      2.23 o
   4  10   5      311.77      296.13      4.89 o
   5  10   5      313.64      320.23      5.02 o
   6  10   5       58.13       57.77      2.27 o
   7  10   5       48.49       53.40      2.64 o
  -7  11   5       33.10       43.55      2.42 o
  -6  11   5        0.91        1.53      1.55 o
  -5  11   5      165.95      175.09      3.65 o
  -4  11   5       19.44       17.43      1.61 o
  -3  11   5        0.12       -0.48      1.14 o
  -2  11   5       44.08       30.75      1.60 o
  -1  11   5      454.03      461.56      6.13 o
   0  11   5       88.28       86.58      2.37 o
   1  11   5        2.66        1.20      1.00 o
   2  11   5      222.33      224.45      3.47 o
   3  11   5      688.62      704.90      8.34 o
   4  11   5       36.63       33.21      1.78 o
   5  11   5      185.32      189.90      3.75 o
   6  11   5       23.97       27.87      2.11 o
  -6  12   5       52.61       56.17      2.72 o
  -5  12   5       29.81       30.40      2.00 o
  -4  12   5        3.72        2.79      1.35 o
  -3  12   5      122.31      120.59      3.07 o
  -2  12   5      379.72      416.90      5.96 o
  -1  12   5      386.40      383.96      6.08 o
   0  12   5      129.25      126.79      3.24 o
   1  12   5      938.51      947.91     10.84 o
   2  12   5      154.69      171.72      5.35 o
   3  12   5      643.66      664.61      8.92 o
   4  12   5        0.02       -0.54      1.23 o
   5  12   5        1.32        1.21      1.34 o
   6  12   5       24.93       27.06      2.36 o
  -5  13   5       98.32      101.01      3.52 o
  -4  13   5      132.47      128.47      3.66 o
  -3  13   5       12.74       11.87      1.73 o
  -2  13   5      313.81      319.95      5.74 o
  -1  13   5      495.74      490.08      7.39 o
   0  13   5       86.78       89.04      3.31 o
   1  13   5       85.09       81.53      2.95 o
   2  13   5      123.79      128.34      4.07 o
   3  13   5       64.73       68.59      2.97 o
   4  13   5       78.41       81.95      3.60 o
   5  13   5       40.27       48.35      2.96 o
  -4  14   5       44.33       44.34      2.94 o
  -3  14   5       91.12       87.89      3.72 o
  -2  14   5      306.73      314.03      5.81 o
  -1  14   5      222.95      221.03      5.25 o
   0  14   5       31.91       32.07      2.88 o
   1  14   5       40.02       39.72      2.63 o
   2  14   5        2.55        1.20      1.68 o
   3  14   5       34.23       42.41      2.73 o
  -2  15   5       29.59       33.85      2.98 o
  -1  15   5       24.08       27.58      2.89 o
   0  15   5       10.97       10.29      3.46 o
   1  15   5        4.52        4.39      2.12 o
 -10   0   6        1.28        4.14      1.86 o
  -9   0   6        0.00       -1.39      1.39 o
  -8   0   6       10.47        7.60      1.57 o
  -7   0   6      645.88      658.29      9.89 o
  -6   0   6      223.63      238.69      2.78 o
  -5   0   6      143.60      155.99      2.07 o
  -4   0   6        1.71       -0.41      0.41 o
  -3   0   6        8.66       15.50      0.81 o
  -2   0   6      243.67      339.55      3.32 o
  -1   0   6     2158.64     2143.04     19.13 o
   0   0   6      517.02      577.45      4.96 o
   1   0   6     2574.37     2599.13     30.49 o
   2   0   6     1024.00     1096.52     22.92 o
   3   0   6     1379.12     1477.96     16.85 o
   4   0   6      566.36      621.80      7.46 o
   5   0   6       16.33       29.00      1.20 o
   6   0   6      142.73      147.70      3.10 o
   7   0   6       87.43       79.01      2.55 o
   8   0   6      208.24      190.42      3.56 o
   9   0   6      229.04      226.30      7.51 o
 -10   1   6       33.63       39.57      1.98 o
  -9   1   6        6.66        7.62      1.15 o
  -8   1   6       10.63       11.21      1.12 o
  -7   1   6      108.99      110.10      2.15 o
  -6   1   6        9.85        8.39      0.53 o
  -5   1   6      336.38      332.32      2.49 o
  -4   1   6      298.99      291.18      2.32 o
  -3   1   6       24.23       31.27      0.82 o
  -2   1   6     2631.25     2780.17     16.41 o
  -1   1   6     3947.22     4007.89     24.14 o
   0   1   6      861.99      876.05      5.56 o
   1   1   6      670.34      647.31      3.98 o
   2   1   6       59.36       80.06      1.92 o
   3   1   6      279.93      271.71      2.38 o
   4   1   6       20.10       16.64      0.63 o
   5   1   6        0.01       -0.11      0.37 o
   6   1   6      114.36      107.29      1.64 o
   7   1   6       13.14       13.04      0.80 o
   8   1   6      269.29      253.80      4.34 o
   9   1   6        0.18        0.56      0.97 o
 -10   2   6        0.62        0.94      1.24 o
  -9   2   6      226.26      220.39      3.64 o
  -8   2   6       13.38       10.98      1.09 o
  -7   2   6        3.73        1.63      0.85 o
  -6   2   6      559.77      549.73      4.22 o
  -5   2   6        1.62        2.35      0.36 o
  -4   2   6      371.46      363.42      2.53 o
  -3   2   6       20.91       25.89      0.62 o
  -2   2   6       72.15       62.52      1.08 o
  -1   2   6       95.20      128.74      1.20 o
   0   2   6     2985.77     3339.70     19.62 o
   1   2   6       26.61       33.73      0.85 o
   2   2   6      287.51      321.54      9.88 o
   3   2   6     1633.70     1772.74     13.18 o
   4   2   6      166.60      154.70      1.97 o
   5   2   6        2.66        4.09      0.49 o
   6   2   6      228.13      215.51      3.03 o
   7   2   6        2.07        3.04      0.63 o
   8   2   6        4.40        4.70      1.05 o
   9   2   6       14.87       15.92      1.25 o
 -10   3   6       15.83       12.36      1.64 o
  -9   3   6      102.22       99.94      2.46 o
  -8   3   6       29.48       24.65      1.36 o
  -7   3   6       20.50       22.38      1.43 o
  -6   3   6        7.33        5.08      0.86 o
  -5   3   6      391.24      400.35      3.11 o
  -4   3   6      196.52      173.80      1.66 o
  -3   3   6      438.00      442.37      3.46 o
  -2   3   6        5.19        6.35      0.39 o
  -1   3   6      177.08      164.83      1.47 o
   0   3   6      522.14      536.99      4.04 o
   1   3   6        1.83        1.08      0.30 o
   2   3   6       41.46       41.82      0.88 o
   3   3   6      562.78      573.62      4.80 o
   4   3   6        2.57        3.79      0.43 o
   5   3   6      113.19      112.73      1.67 o
   6   3   6       22.72       26.72      1.01 o
   7   3   6       64.97       57.78      1.83 o
   8   3   6      117.76      116.45      2.80 o
   9   3   6       38.46       43.98      2.75 o
 -10   4   6      216.74      221.83      4.49 o
  -9   4   6        2.46        1.10      1.20 o
  -8   4   6       73.49       76.28      2.06 o
  -7   4   6        1.78        0.96      0.87 o
  -6   4   6      181.39      188.28      2.25 o
  -5   4   6        0.81        2.04      0.43 o
  -4   4   6      118.68      128.86      1.44 o
  -3   4   6        7.47        4.78      0.47 o
  -2   4   6      488.97      507.21      4.06 o
  -1   4   6       10.92        4.67      0.46 o
   0   4   6     3413.00     3624.19     24.19 o
   1   4   6     2517.62     2873.60     20.92 o
   2   4   6       22.86       36.42      0.78 o
   3   4   6      477.93      481.33      4.43 o
   4   4   6       11.62        6.52      0.56 o
   5   4   6      150.11      130.03      1.89 o
   6   4   6      124.72      116.48      3.01 o
   7   4   6       42.26       39.31      2.86 o
   8   4   6       77.64       78.48      2.35 o
   9   4   6       13.93       19.23      2.34 o
 -10   5   6       29.70       25.35      1.94 o
  -9   5   6       16.54       17.56      1.91 o
  -8   5   6      141.72      124.24      2.76 o
  -7   5   6      174.51      174.45      2.91 o
  -6   5   6       17.74       18.79      1.08 o
  -5   5   6      351.59      337.71      2.91 o
  -4   5   6       40.29       32.99      0.83 o
  -3   5   6     2422.32     2433.49     17.21 o
  -2   5   6     1109.63     1150.87      9.76 o
  -1   5   6      354.22      378.29      3.51 o
   0   5   6      134.13      139.92      1.65 o
   1   5   6     2056.16     2142.61     16.55 o
   2   5   6      563.65      650.32      5.28 o
   3   5   6      658.59      642.87      5.49 o
   4   5   6       10.73        9.68      0.67 o
   5   5   6        0.11       -0.57      0.64 o
   6   5   6        1.25        0.47      0.78 o
   7   5   6       60.64       60.46      2.17 o
   8   5   6       13.32       13.29      1.37 o
   9   5   6        1.74        6.43      3.76 o
  -9   6   6        0.35       -0.98      1.32 o
  -8   6   6       93.27       76.76      3.40 o
  -7   6   6       48.36       46.13      1.75 o
  -6   6   6       30.65       25.80      1.28 o
  -5   6   6      149.61      136.35      2.35 o
  -4   6   6      171.09      168.97      1.92 o
  -3   6   6       76.39       82.71      1.27 o
  -2   6   6       53.28       62.77      1.39 o
  -1   6   6      983.58     1041.07      9.49 o
   0   6   6      107.05      130.99      1.66 o
   1   6   6      853.68      857.17      7.54 o
   2   6   6      568.86      560.46      4.74 o
   3   6   6       11.99        8.06      0.71 o
   4   6   6      315.66      352.34      3.57 o
   5   6   6      253.71      235.63      3.49 o
   6   6   6       83.58       84.51      2.28 o
   7   6   6       58.51       58.13      1.94 o
   8   6   6        0.19       -0.17      1.29 o
  -9   7   6        0.01       -1.12      1.43 o
  -8   7   6       13.72       14.42      1.41 o
  -7   7   6       12.30        9.47      1.26 o
  -6   7   6       42.01       21.68      1.26 o
  -5   7   6      315.68      294.73      3.33 o
  -4   7   6      278.80      258.87      2.53 o
  -3   7   6       76.41       82.45      2.16 o
  -2   7   6      646.92      616.52      6.32 o
  -1   7   6     1274.70     1220.36     11.78 o
   0   7   6      274.76      244.34      2.69 o
   1   7   6      158.72      183.25      2.38 o
   2   7   6       79.55       78.45      1.42 o
   3   7   6        0.00       -0.44      0.57 o
   4   7   6       61.67       65.59      1.86 o
   5   7   6        0.98       -0.33      0.98 o
   6   7   6       11.61       14.48      2.13 o
   7   7   6       19.58       21.62      1.56 o
   8   7   6        5.83        4.75      1.50 o
  -9   8   6       44.56       40.90      2.43 o
  -8   8   6       76.60       79.99      2.67 o
  -7   8   6      109.36      105.78      2.68 o
  -6   8   6        0.47        2.20      0.99 o
  -5   8   6       14.01       18.10      1.13 o
  -4   8   6      221.87      196.87      2.44 o
  -3   8   6        9.04       17.44      1.07 o
  -2   8   6      394.90      413.65      4.53 o
  -1   8   6      140.69      132.26      2.34 o
   0   8   6       48.81       47.93      1.35 o
   1   8   6      113.08      109.71      2.32 o
   2   8   6      352.95      347.01      3.57 o
   3   8   6      716.71      701.77      7.93 o
   4   8   6       90.06       95.68      2.36 o
   5   8   6       33.59       30.44      1.67 o
   6   8   6       10.95       11.77      1.47 o
   7   8   6        8.05        9.58      1.41 o
   8   8   6       16.54       22.90      2.10 o
  -8   9   6       66.76       65.27      3.17 o
  -7   9   6        4.62        3.32      1.28 o
  -6   9   6        0.24       -0.97      0.97 o
  -5   9   6       37.68       39.67      4.24 o
  -4   9   6        2.05        0.31      0.68 o
  -3   9   6        4.94        3.22      0.80 o
  -2   9   6       23.54       25.70      1.15 o
  -1   9   6      605.55      581.04      5.98 o
   0   9   6      220.28      213.17      3.18 o
   1   9   6       36.31       38.25      1.58 o
   2   9   6        5.10        4.91      0.92 o
   3   9   6       31.33       33.78      1.56 o
   4   9   6       77.24       70.83      2.22 o
   5   9   6        3.34        3.65      1.35 o
   6   9   6       27.99       33.10      3.46 o
   7   9   6       81.33       96.63      5.52 o
  -8  10   6       55.98       52.35      2.88 o
  -7  10   6       98.54       99.30      3.19 o
  -6  10   6      270.23      274.85      4.67 o
  -5  10   6      132.60      122.19      2.97 o
  -4  10   6      705.52      640.25      6.92 o
  -3  10   6       40.29       34.23      1.33 o
  -2  10   6      355.01      330.04      4.33 o
  -1  10   6        0.09       -0.19      0.89 o
   0  10   6     1702.94     1655.12     17.08 o
   1  10   6     3441.80     3343.07     30.52 o
   2  10   6       21.72       18.95      1.41 o
   3  10   6       45.51       50.48      2.06 o
   4  10   6        8.44        7.15      1.44 o
   5  10   6       40.66       50.82      3.68 o
   6  10   6       97.85      106.13      4.42 o
   7  10   6       34.99       43.18      2.50 o
  -7  11   6        0.79       -0.05      1.52 o
  -6  11   6      129.15      135.23      5.57 o
  -5  11   6      295.15      288.80      4.89 o
  -4  11   6        1.56       -0.72      1.21 o
  -3  11   6       60.71       64.12      2.74 o
  -2  11   6      827.21      781.28      9.26 o
  -1  11   6      152.96      143.43      3.30 o
   0  11   6       27.65       28.07      1.64 o
   1  11   6      452.67      449.79      5.61 o
   2  11   6      218.79      229.15      3.90 o
   3  11   6       30.58       30.89      1.90 o
   4  11   6      303.57      314.71      5.17 o
   5  11   6      106.12      111.30      3.17 o
   6  11   6       57.35       69.16      3.30 o
  -6  12   6       12.02        9.74      1.96 o
  -5  12   6        6.08        9.63      1.65 o
  -4  12   6       10.94       10.45      1.61 o
  -3  12   6       69.47       64.09      2.74 o
  -2  12   6      421.89      392.29      5.78 o
  -1  12   6      301.71      295.62      5.15 o
   0  12   6       24.61       27.36      2.20 o
   1  12   6      152.34      158.06      4.14 o
   2  12   6        3.95        6.95      1.40 o
   3  12   6      528.72      529.99      7.55 o
   4  12   6       14.21       18.46      2.08 o
   5  12   6       28.67       30.48      2.17 o
  -5  13   6       19.09       17.97      2.36 o
  -4  13   6      133.79      130.52      4.98 o
  -3  13   6       65.02       77.92      3.46 o
  -2  13   6        7.25        7.40      1.66 o
  -1  13   6        6.01        4.29      1.55 o
   0  13   6       22.82       24.76      1.94 o
   1  13   6        7.95        8.94      1.61 o
   2  13   6      218.91      211.06      4.84 o
   3  13   6      220.38      230.57      6.41 o
   4  13   6        0.07        0.74      1.61 o
  -4  14   6       81.58       72.55      3.57 o
  -3  14   6      208.46      212.98      5.32 o
  -2  14   6       74.07       71.97      3.15 o
  -1  14   6      220.18      225.23      5.40 o
   0  14   6        5.81       10.54      1.73 o
   1  14   6        0.08       -0.70      1.72 o
   2  14   6       31.65       39.74      2.61 o
   3  14   6       81.28       96.40      4.73 o
 -10   1   7        0.27       -0.98      1.20 o
  -9   1   7       95.79       98.43      2.37 o
  -8   1   7        2.54        5.94      1.53 o
  -7   1   7      147.17      139.96      2.65 o
  -6   1   7       54.82       45.20      0.88 o
  -5   1   7       23.32       20.21      0.62 o
  -4   1   7      464.47      495.26      3.74 o
  -3   1   7      460.52      485.60      3.73 o
  -2   1   7      668.55      755.82      5.48 o
  -1   1   7       71.39       80.87      0.95 o
   0   1   7       16.37       15.76      0.50 o
   1   1   7      113.15      122.36      1.36 o
   2   1   7       82.18       90.08      2.91 o
   3   1   7       94.51       93.68      1.42 o
   4   1   7        5.02        3.08      0.50 o
   5   1   7      144.13      143.01      1.77 o
   6   1   7        0.00       -0.58      0.58 o
   7   1   7      153.23      158.74      2.82 o
   8   1   7      224.36      211.55      3.53 o
   9   1   7       57.17       58.80      2.55 o
 -10   2   7       13.97       12.52      2.13 o
  -9   2   7        8.98        9.52      1.23 o
  -8   2   7      111.97      112.62      2.39 o
  -7   2   7        3.26        2.53      0.89 o
  -6   2   7      246.03      239.69      2.05 o
  -5   2   7      180.92      192.81      1.67 o
  -4   2   7       33.93       50.92      0.81 o
  -3   2   7       52.46       64.69      0.94 o
  -2   2   7       65.41       67.61      1.67 o
  -1   2   7       34.54       49.62      0.84 o
   0   2   7     3504.15     4034.41     26.88 o
   1   2   7     1312.92     1353.75     10.13 o
   2   2   7     1878.54     2294.70     75.99 o
   3   2   7        1.14        1.07      0.39 o
   4   2   7      228.47      228.14      2.76 o
   5   2   7        5.54        5.75      0.53 o
   6   2   7      286.25      263.99      3.71 o
   7   2   7        0.03        0.11      0.74 o
   8   2   7       31.89       31.46      1.65 o
   9   2   7       90.14       87.06      3.22 o
 -10   3   7       24.90       20.17      1.89 o
  -9   3   7       40.25       37.85      1.73 o
  -8   3   7       38.44       34.82      1.56 o
  -7   3   7        4.78        3.67      0.93 o
  -6   3   7      846.86      836.51      7.90 o
  -5   3   7       86.00       82.92      1.10 o
  -4   3   7       16.91       16.40      0.65 o
  -3   3   7     1245.92     1257.62      9.19 o
  -2   3   7       56.06       68.64      0.96 o
  -1   3   7       42.47       36.23      0.77 o
   0   3   7      122.25      209.85      2.23 o
   1   3   7        5.66        8.55      0.52 o
   2   3   7       15.23       11.79      0.53 o
   3   3   7      484.64      514.29      4.46 o
   4   3   7       83.24       75.41      1.25 o
   5   3   7       31.26       33.13      0.95 o
   6   3   7       41.44       33.60      1.07 o
   7   3   7        1.11        2.00      0.85 o
   8   3   7       24.62       27.54      1.32 o
   9   3   7       49.06       53.19      2.03 o
 -10   4   7       74.73       74.98      2.85 o
  -9   4   7       81.57       84.61      2.47 o
  -8   4   7      469.54      449.45      5.50 o
  -7   4   7       16.86       16.01      1.20 o
  -6   4   7      169.84      168.61      2.24 o
  -5   4   7      140.14      133.49      1.51 o
  -4   4   7       62.93       59.66      1.02 o
  -3   4   7       39.08       30.39      0.93 o
  -2   4   7       32.67       37.89      1.01 o
  -1   4   7      172.18      181.62      2.02 o
   0   4   7       33.99       36.24      1.05 o
   1   4   7      475.87      489.95      4.35 o
   2   4   7      216.41      285.85      2.60 o
   3   4   7       27.92       30.61      0.90 o
   4   4   7        1.52        5.01      0.58 o
   5   4   7       65.94       71.05      1.60 o
   6   4   7        0.01       -0.83      0.83 o
   7   4   7       74.60       74.68      2.00 o
   8   4   7        6.47        7.16      1.29 o
   9   4   7        0.19       -0.33      1.11 o
 -10   5   7      112.68      101.79      3.28 o
  -9   5   7       72.17       69.14      2.49 o
  -8   5   7      172.45      156.01      3.15 o
  -7   5   7       50.72       47.40      1.73 o
  -6   5   7      194.32      176.26      2.50 o
  -5   5   7      194.24      190.67      1.98 o
  -4   5   7      400.95      375.72      3.23 o
  -3   5   7        1.05        3.34      0.54 o
  -2   5   7      455.47      467.54      4.51 o
  -1   5   7        4.60        9.95      0.57 o
   0   5   7      801.51      804.94      6.43 o
   1   5   7      148.37      158.48      1.96 o
   2   5   7      196.99      203.98      2.18 o
   3   5   7      191.56      189.76      2.42 o
   4   5   7       74.11       97.34      1.65 o
   5   5   7      175.33      148.92      2.72 o
   6   5   7      131.69      127.53      2.82 o
   7   5   7      667.14      670.19     12.64 o
   8   5   7        8.81        9.39      1.47 o
  -9   6   7        0.44        0.86      1.32 o
  -8   6   7       34.17       28.45      1.69 o
  -7   6   7       17.99       17.75      1.31 o
  -6   6   7      301.46      267.73      3.60 o
  -5   6   7       26.71       24.96      1.06 o
  -4   6   7      593.26      613.61      5.34 o
  -3   6   7     1232.13     1172.26      9.19 o
  -2   6   7        2.43        6.38      0.72 o
  -1   6   7       19.53       35.86      1.25 o
   0   6   7        1.53        0.08      0.51 o
   1   6   7      729.61      685.30      6.25 o
   2   6   7       29.94       24.62      0.89 o
   3   6   7      525.09      487.77      4.74 o
   4   6   7      602.85      605.43      7.31 o
   5   6   7       38.75       37.56      1.78 o
   6   6   7       10.04       10.54      1.38 o
   7   6   7       82.48       76.99      2.37 o
   8   6   7       60.01       56.52      2.52 o
  -9   7   7        0.49        0.34      2.28 o
  -8   7   7       25.07       21.95      1.60 o
  -7   7   7       11.24       13.72      1.27 o
  -6   7   7      273.23      228.83      3.33 o
  -5   7   7      156.37      149.85      2.55 o
  -4   7   7      206.64      223.67      2.63 o
  -3   7   7      115.31      122.87      1.86 o
  -2   7   7       41.07       39.89      1.39 o
  -1   7   7      218.38      203.10      2.93 o
   0   7   7     1325.40     1289.83     10.45 o
   1   7   7      106.09       98.62      1.82 o
   2   7   7      209.03      188.07      2.30 o
   3   7   7        1.26       -0.68      0.68 o
   4   7   7        0.64        0.55      0.90 o
   5   7   7       43.75       42.53      1.98 o
   6   7   7       11.92       10.21      1.32 o
   7   7   7       63.57       60.67      2.26 o
   8   7   7       21.41       24.50      3.15 o
  -9   8   7       54.81       59.46      2.84 o
  -8   8   7       21.53       25.13      1.73 o
  -7   8   7        6.06        6.87      1.20 o
  -6   8   7       63.33       50.90      1.78 o
  -5   8   7       25.16       23.95      1.36 o
  -4   8   7        1.58        8.20      0.81 o
  -3   8   7      870.61      879.55      8.48 o
  -2   8   7        0.61       -0.18      0.72 o
  -1   8   7      434.41      402.69      6.02 o
   0   8   7       27.80       27.10      1.16 o
   1   8   7       15.05       15.97      1.01 o
   2   8   7       68.75       66.78      1.74 o
   3   8   7      146.78      131.10      2.56 o
   4   8   7       10.46        8.29      1.16 o
   5   8   7        0.47       -0.74      1.14 o
   6   8   7      204.01      214.16      4.42 o
   7   8   7      132.21      130.87      4.17 o
  -8   9   7        7.28        8.53      1.62 o
  -7   9   7        3.78        2.44      1.30 o
  -6   9   7      159.30      152.34      2.83 o
  -5   9   7        5.88        2.38      1.06 o
  -4   9   7      250.27      227.20      2.79 o
  -3   9   7      295.21      278.18      3.86 o
  -2   9   7      320.66      313.73      3.87 o
  -1   9   7       63.27       59.91      1.82 o
   0   9   7      789.50      767.53      7.63 o
   1   9   7      169.54      167.57      2.80 o
   2   9   7       42.57       42.01      2.04 o
   3   9   7      215.51      211.26      3.74 o
   4   9   7        6.98        6.51      1.19 o
   5   9   7        2.28        1.44      1.13 o
   6   9   7      169.37      175.77      4.07 o
   7   9   7      214.86      238.10      4.92 o
  -7  10   7      132.69      125.50      3.50 o
  -6  10   7      217.70      212.11      4.09 o
  -5  10   7      149.30      140.00      3.26 o
  -4  10   7      475.37      491.67      5.36 o
  -3  10   7        2.41        2.14      0.88 o
  -2  10   7        3.96        5.41      1.16 o
  -1  10   7       34.46       30.98      1.52 o
   0  10   7      170.00      172.04      2.97 o
   1  10   7      955.43      952.92      9.90 o
   2  10   7        5.59        4.15      1.12 o
   3  10   7      176.94      176.58      3.73 o
   4  10   7      332.18      321.49      5.11 o
   5  10   7       10.07       14.82      1.59 o
   6  10   7       33.73       38.75      2.41 o
  -7  11   7       66.49       62.29      2.82 o
  -6  11   7       59.03       47.32      2.91 o
  -5  11   7      462.46      486.99      6.90 o
  -4  11   7       32.23       32.51      1.99 o
  -3  11   7      122.40      114.82      3.03 o
  -2  11   7       41.81       44.44      2.61 o
  -1  11   7      229.18      220.16      4.22 o
   0  11   7      346.28      348.00      4.73 o
   1  11   7      207.27      199.40      3.59 o
   2  11   7        2.68        2.32      1.26 o
   3  11   7       74.73       74.75      2.55 o
   4  11   7       37.20       36.12      2.37 o
   5  11   7       91.72      106.27      3.15 o
   6  11   7       23.57       31.11      2.34 o
  -6  12   7       40.53       44.13      2.91 o
  -5  12   7       35.69       33.21      2.14 o
  -4  12   7       53.84       57.19      2.71 o
  -3  12   7        2.56       -0.32      1.39 o
  -2  12   7       13.43       15.39      1.98 o
  -1  12   7      278.00      283.72      5.10 o
   0  12   7      400.27      409.52      6.34 o
   1  12   7       50.52       58.13      2.24 o
   2  12   7        0.82        2.02      1.34 o
   3  12   7     1258.78     1279.76     15.20 o
   4  12   7       61.52       75.56      3.08 o
   5  12   7        0.01        0.91      1.71 o
  -5  13   7        1.15        2.84      2.80 o
  -4  13   7      177.48      200.93      4.64 o
  -3  13   7       37.36       25.93      3.00 o
  -2  13   7      110.89      122.60      3.57 o
  -1  13   7      294.26      315.24      9.40 o
   0  13   7       62.77       65.57      2.73 o
   1  13   7        0.04       -0.45      1.62 o
   2  13   7      371.21      384.13      6.89 o
   3  13   7        3.71        2.87      1.48 o
   4  13   7      499.05      515.53      8.27 o
  -3  14   7      146.19      151.58      5.42 o
  -2  14   7       77.81       80.59      3.34 o
  -1  14   7       79.67       73.02      3.97 o
   0  14   7        2.29        1.89      1.59 o
   1  14   7       12.13       15.26      2.74 o
   2  14   7      155.70      179.61      5.24 o
 -10   0   8       39.54       38.41      2.67 o
  -9   0   8      130.98      143.60      5.05 o
  -8   0   8       93.63       94.93      3.19 o
  -7   0   8      126.74      128.67      4.27 o
  -6   0   8        2.30        1.81      0.83 o
  -5   0   8      513.37      511.48      5.93 o
  -4   0   8     1007.30     1084.37     11.05 o
  -3   0   8     4269.86     4512.32     50.38 o
  -2   0   8     6863.44     7898.62     79.54 o
  -1   0   8     2814.85     2896.07     32.62 o
   0   0   8      587.91      681.43      7.70 o
   1   0   8        1.69       -0.14      0.49 o
   2   0   8      122.55      150.13      5.11 o
   3   0   8      159.19      141.98      2.46 o
   4   0   8       95.11      108.82      2.10 o
   5   0   8        1.58        1.68      0.75 o
   6   0   8      332.61      319.44     11.56 o
   7   0   8      230.18      224.15      5.31 o
   8   0   8       46.05       47.19      2.34 o
   9   0   8        2.79        3.47      2.02 o
 -10   1   8       73.16       83.30      3.29 o
  -9   1   8       36.72       34.54      1.73 o
  -8   1   8        8.94        9.39      1.18 o
  -7   1   8       90.34       93.74      2.44 o
  -6   1   8      273.40      266.52      2.66 o
  -5   1   8      105.80      117.88      1.45 o
  -4   1   8      384.53      384.80      3.23 o
  -3   1   8        7.42        2.72      0.45 o
  -2   1   8      599.88      564.15      5.20 o
  -1   1   8      146.90      180.42      2.12 o
   0   1   8      461.11      500.01      3.85 o
   1   1   8       64.09       58.52      0.94 o
   2   1   8      167.97      185.83      6.13 o
   3   1   8      611.96      602.83      6.78 o
   4   1   8        9.08        8.79      0.61 o
   5   1   8        1.82        1.98      0.62 o
   6   1   8       50.03       49.39      2.16 o
   7   1   8      115.58      119.56      2.53 o
   8   1   8       17.34       14.66      0.98 o
   9   1   8       21.68       29.13      2.01 o
 -10   2   8       21.37       25.88      1.70 o
  -9   2   8      184.30      194.93      3.37 o
  -8   2   8       35.99       38.82      1.67 o
  -7   2   8        9.79        8.95      1.06 o
  -6   2   8      134.54      142.24      2.06 o
  -5   2   8        0.42        0.93      0.44 o
  -4   2   8      116.45      139.19      1.45 o
  -3   2   8      234.66      242.02      2.53 o
  -2   2   8      427.64      448.84      5.54 o
  -1   2   8      505.39      568.54      5.15 o
   0   2   8     1054.60     1234.13      8.98 o
   1   2   8        0.02        1.46      0.36 o
   2   2   8       27.02       32.09      0.87 o
   3   2   8      686.85      699.43      8.13 o
   4   2   8       71.63       69.01      1.19 o
   5   2   8       20.30       26.70      1.15 o
   6   2   8      166.04      170.83      3.10 o
   7   2   8       85.93       77.66      2.01 o
   8   2   8        1.34        5.26      1.14 o
   9   2   8      117.88      118.28      3.02 o
 -10   3   8      123.54      110.25      2.84 o
  -9   3   8        3.70        4.76      1.21 o
  -8   3   8        0.16        0.06      0.98 o
  -7   3   8       18.48       18.98      1.73 o
  -6   3   8       53.32       53.75      1.51 o
  -5   3   8      227.88      245.51      2.16 o
  -4   3   8        0.05       -0.30      0.38 o
  -3   3   8     1289.33     1285.12     10.27 o
  -2   3   8      594.60      611.22      5.55 o
  -1   3   8     1220.07     1259.49     10.56 o
   0   3   8       25.82       31.20      0.83 o
   1   3   8      148.74      139.00      2.41 o
   2   3   8      130.46      154.89      3.23 o
   3   3   8        6.39        6.44      0.59 o
   4   3   8       25.86       23.55      0.72 o
   5   3   8      316.95      331.53      4.57 o
   6   3   8      637.50      558.45      7.08 o
   7   3   8       91.95       84.05      1.84 o
   8   3   8       26.34       24.92      1.82 o
   9   3   8        2.07        5.24      1.26 o
 -10   4   8        0.03       -0.73      1.38 o
  -9   4   8       13.98       13.65      1.48 o
  -8   4   8       52.47       47.83      2.13 o
  -7   4   8       21.71       18.45      1.29 o
  -6   4   8       37.84       39.41      1.32 o
  -5   4   8     1055.83     1042.78      7.44 o
  -4   4   8       87.13      100.44      1.52 o
  -3   4   8      145.96      141.28      1.92 o
  -2   4   8      144.09      137.62      1.72 o
  -1   4   8       84.43       77.12      1.26 o
   0   4   8        5.17        1.72      0.46 o
   1   4   8      175.71      210.90      2.48 o
   2   4   8     1380.39     1431.04     10.83 o
   3   4   8       34.62       40.10      1.14 o
   4   4   8      112.81       96.19      1.45 o
   5   4   8      117.28      111.50      8.30 o
   6   4   8       10.08       12.93      1.20 o
   7   4   8       95.80       80.88      2.21 o
   8   4   8      206.05      209.23      4.53 o
  -9   5   8       25.72       22.43      1.83 o
  -8   5   8      242.56      231.34      4.05 o
  -7   5   8      172.04      175.37      2.81 o
  -6   5   8       30.77       28.28      1.23 o
  -5   5   8       66.52       68.48      1.41 o
  -4   5   8      279.79      274.79      2.95 o
  -3   5   8       14.62       15.81      1.38 o
  -2   5   8      130.01      125.55      1.98 o
  -1   5   8        2.39        0.89      0.51 o
   0   5   8      175.22      168.61      2.16 o
   1   5   8      390.54      387.19      3.88 o
   2   5   8        2.39        3.62      0.58 o
   3   5   8       51.13       46.79      1.27 o
   4   5   8      150.13      110.33      2.19 o
   5   5   8        7.06        2.71      1.00 o
   6   5   8       43.00       44.84      1.81 o
   7   5   8      470.27      462.03      7.00 o
   8   5   8        4.65        7.05      1.44 o
  -9   6   8       21.86       20.58      1.81 o
  -8   6   8        5.63        5.86      1.46 o
  -7   6   8        4.30        2.85      1.06 o
  -6   6   8      207.70      185.95      2.96 o
  -5   6   8      115.96      121.77      2.02 o
  -4   6   8      935.90      931.39      8.05 o
  -3   6   8     1661.13     1544.33     12.41 o
  -2   6   8      437.00      439.46      5.02 o
  -1   6   8      126.18      132.28      2.03 o
   0   6   8        7.98        6.27      0.67 o
   1   6   8      106.52       98.43      1.68 o
   2   6   8      344.85      323.85      3.27 o
   3   6   8        1.45       -0.60      0.60 o
   4   6   8        5.31        6.57      1.06 o
   5   6   8      355.37      331.09      5.59 o
   6   6   8      145.18      169.96      3.59 o
   7   6   8      100.55       97.26      2.70 o
   8   6   8        9.42        8.53      1.61 o
  -9   7   8        0.01       -1.17      1.37 o
  -8   7   8       29.02       30.46      2.08 o
  -7   7   8       25.55       27.85      1.92 o
  -6   7   8       95.08       80.57      2.24 o
  -5   7   8       52.73       48.25      1.57 o
  -4   7   8       67.14       64.62      1.67 o
  -3   7   8      203.10      180.18      2.37 o
  -2   7   8       68.53       69.98      1.77 o
  -1   7   8      225.56      206.55      2.82 o
   0   7   8       14.29       17.73      0.85 o
   1   7   8      176.32      173.57      2.50 o
   2   7   8       27.41       18.47      1.08 o
   3   7   8      119.36       92.22      2.06 o
   4   7   8        2.03        1.36      1.03 o
   5   7   8       21.77       21.72      2.25 o
   6   7   8        3.57        2.61      1.25 o
   7   7   8      104.57      105.11      2.94 o
   8   7   8       71.28       75.95      7.08 o
  -8   8   8        2.01        1.93      1.29 o
  -7   8   8       54.39       48.66      2.55 o
  -6   8   8        8.64        6.20      1.10 o
  -5   8   8       39.27       36.24      1.56 o
  -4   8   8      756.89      711.92      6.99 o
  -3   8   8      150.07      151.52      2.32 o
  -2   8   8      894.55      904.57      9.34 o
  -1   8   8     3940.85     3964.01     33.60 o
   0   8   8      273.38      266.44      3.41 o
   1   8   8      167.40      175.85      2.81 o
   2   8   8       10.42        7.83      0.97 o
   3   8   8       16.45       15.13      1.28 o
   4   8   8       48.06       52.94      1.95 o
   5   8   8       91.40       87.18      2.81 o
   6   8   8        0.00        0.64      1.28 o
   7   8   8       23.65       29.13      1.95 o
  -8   9   8        4.10        6.54      1.60 o
  -7   9   8       22.93       17.17      1.55 o
  -6   9   8        6.05        5.40      1.17 o
  -5   9   8      180.97      179.31      3.04 o
  -4   9   8       31.56       28.03      1.20 o
  -3   9   8       13.59       11.65      1.14 o
  -2   9   8      622.05      613.32      6.45 o
  -1   9   8       12.12       13.36      1.09 o
   0   9   8       11.08       11.94      1.17 o
   1   9   8       82.08       75.42      2.00 o
   2   9   8      537.12      516.84      6.84 o
   3   9   8       15.01       15.19      1.37 o
   4   9   8       33.79       34.32      1.83 o
   5   9   8       23.57       20.98      1.87 o
   6   9   8       19.85       18.74      1.96 o
   7   9   8       24.82       29.21      2.47 o
  -7  10   8        4.05        4.48      1.61 o
  -6  10   8       30.51       34.70      1.88 o
  -5  10   8       91.12      108.06      2.69 o
  -4  10   8        1.90        0.38      0.93 o
  -3  10   8        0.08        0.26      1.03 o
  -2  10   8        4.58        4.70      1.20 o
  -1  10   8       20.25       22.00      1.36 o
   0  10   8        0.18        0.68      0.96 o
   1  10   8     1560.00     1557.66     15.19 o
   2  10   8       54.42       49.86      2.09 o
   3  10   8       11.77       11.64      1.42 o
   4  10   8       68.46       72.91      2.74 o
   5  10   8       10.68       14.44      1.78 o
   6  10   8        4.04        3.49      1.59 o
  -7  11   8       53.41       56.09      3.07 o
  -6  11   8        0.25        2.81      1.61 o
  -5  11   8       31.43       41.48      2.24 o
  -4  11   8       92.19       93.16      3.18 o
  -3  11   8       14.36       12.89      1.70 o
  -2  11   8       10.23        7.35      1.42 o
  -1  11   8      108.27      104.16      2.72 o
   0  11   8      241.39      241.34      3.78 o
   1  11   8      191.70      188.63      3.50 o
   2  11   8      192.20      177.95      4.92 o
   3  11   8      156.77      151.18      4.11 o
   4  11   8       70.59       80.03      2.89 o
   5  11   8       14.32       19.96      1.85 o
  -6  12   8       18.85        9.96      2.11 o
  -5  12   8       43.27       51.89      2.75 o
  -4  12   8      246.21      257.06      7.08 o
  -3  12   8       12.19       10.53      1.74 o
  -2  12   8      111.72      110.02      3.18 o
  -1  12   8      129.09      130.27      3.14 o
   0  12   8        0.68        2.41      2.12 o
   1  12   8       10.10       11.28      1.55 o
   2  12   8       26.36       21.85      1.80 o
   3  12   8      742.82      730.12      9.71 o
   4  12   8      274.59      300.70      5.71 o
  -4  13   8        0.88       -1.74      1.74 o
  -3  13   8      100.54      105.94      4.05 o
  -2  13   8       91.42       95.80      3.73 o
  -1  13   8        5.61        7.28      1.63 o
   0  13   8      150.59      161.87      3.87 o
   1  13   8        0.02        2.25      1.60 o
   2  13   8       10.04       11.07      1.91 o
   3  13   8      455.38      482.51      7.33 o
  -2  14   8       89.19      102.07      5.64 o
  -1  14   8       29.47       32.41      2.98 o
   0  14   8       26.30       28.84      2.37 o
   1  14   8       23.21       27.29      2.36 o
 -10   1   9        9.03        6.58      1.42 o
  -9   1   9        3.57        3.80      1.22 o
  -8   1   9      101.12      109.52      2.55 o
  -7   1   9       86.25       83.25      2.15 o
  -6   1   9      261.25      267.22      3.30 o
  -5   1   9      186.25      188.67      2.24 o
  -4   1   9       55.41       58.09      1.26 o
  -3   1   9       20.03       20.27      0.94 o
  -2   1   9      239.79      269.58      3.40 o
  -1   1   9       66.22       80.49      1.58 o
   0   1   9      132.78      132.21      1.53 o
   1   1   9       94.44       67.73      1.08 o
   2   1   9      191.11      191.95      4.79 o
   3   1   9      551.72      572.10     11.08 o
   4   1   9       90.54       82.00      1.32 o
   5   1   9        0.01        0.10      0.69 o
   6   1   9        0.11       -0.13      0.72 o
   7   1   9        1.34        1.88      0.82 o
   8   1   9      108.36      102.92      2.49 o
 -10   2   9      243.81      254.23      4.15 o
  -9   2   9      130.72      128.47      2.84 o
  -8   2   9      679.81      691.36      7.76 o
  -7   2   9      769.50      754.83      8.18 o
  -6   2   9       13.30       17.39      1.04 o
  -5   2   9       56.81       64.56      1.23 o
  -4   2   9      997.93     1057.18      8.68 o
  -3   2   9       86.20       84.19      1.41 o
  -2   2   9      866.66      953.74      9.26 o
  -1   2   9      492.52      540.67      5.02 o
   0   2   9      346.24      410.88      3.76 o
   1   2   9      185.31      185.43      1.91 o
   2   2   9      500.24      506.49     12.45 o
   3   2   9      113.12      123.96      3.61 o
   4   2   9       56.62       60.45      1.19 o
   5   2   9      271.80      260.21      4.33 o
   6   2   9       25.30       28.29      1.40 o
   7   2   9       95.45       89.69      2.24 o
   8   2   9       12.08        9.44      1.19 o
 -10   3   9       24.14       26.55      1.89 o
  -9   3   9        4.34        5.43      1.27 o
  -8   3   9       38.59       38.00      1.72 o
  -7   3   9       93.61       86.86      2.21 o
  -6   3   9        1.55        0.48      0.75 o
  -5   3   9       37.57       35.71      0.92 o
  -4   3   9       80.89       91.81      1.48 o
  -3   3   9      385.59      336.08      3.51 o
  -2   3   9      346.84      356.43      4.13 o
  -1   3   9       23.25       31.30      1.47 o
   0   3   9       53.88       51.79      1.18 o
   1   3   9        3.93        3.18      0.47 o
   2   3   9      499.44      522.92     10.30 o
   3   3   9      527.26      541.33     10.31 o
   4   3   9      160.46      162.19      2.63 o
   5   3   9     2715.44     2650.41     33.56 o
   6   3   9      135.70      115.31      2.66 o
   7   3   9       64.72       67.10      2.96 o
   8   3   9       52.45       53.33      2.25 o
  -9   4   9        6.49        6.51      1.66 o
  -8   4   9       72.90       80.51      2.29 o
  -7   4   9      756.50      748.90      8.14 o
  -6   4   9     1243.33     1249.21     10.98 o
  -5   4   9      673.86      640.99      5.52 o
  -4   4   9      295.27      297.97      2.90 o
  -3   4   9       39.87       28.93      1.01 o
  -2   4   9        0.20        1.02      0.60 o
  -1   4   9        0.70       -0.55      0.55 o
   0   4   9      217.54      207.25      2.63 o
   1   4   9     1317.41     1386.75     12.30 o
   2   4   9      293.73      318.26      4.01 o
   3   4   9        0.43        1.48      0.49 o
   4   4   9      162.28      149.29      2.83 o
   5   4   9       59.18       47.69      1.94 o
   6   4   9      447.06      425.56      6.57 o
   7   4   9       49.99       69.73      2.18 o
   8   4   9      152.25      161.08      5.13 o
  -9   5   9        0.51        0.96      1.30 o
  -8   5   9       15.63       16.31      1.53 o
  -7   5   9      233.11      239.72      3.72 o
  -6   5   9      591.20      593.86      5.94 o
  -5   5   9       50.60       49.80      1.33 o
  -4   5   9       96.35       93.44      1.57 o
  -3   5   9      248.52      226.85      2.87 o
  -2   5   9      377.78      342.56      3.60 o
  -1   5   9     1105.63     1094.66      9.45 o
   0   5   9      478.91      480.22      4.89 o
   1   5   9       75.29       62.58      1.44 o
   2   5   9      107.30      104.47      1.69 o
   3   5   9       76.82       53.32      1.40 o
   4   5   9      269.43      201.48      3.58 o
   5   5   9      351.60      307.10      5.23 o
   6   5   9       80.56       70.63      2.30 o
   7   5   9      774.75      748.95     10.62 o
   8   5   9        0.47        2.26      1.44 o
  -9   6   9       83.47       74.86      2.64 o
  -8   6   9       63.76       62.21      2.43 o
  -7   6   9      113.25      105.07      2.48 o
  -6   6   9       36.09       35.67      1.55 o
  -5   6   9      236.56      239.67      3.04 o
  -4   6   9       14.75       12.80      1.04 o
  -3   6   9     2458.32     2415.71     24.72 o
  -2   6   9      303.93      316.45      3.49 o
  -1   6   9        9.22        7.40      0.68 o
   0   6   9      363.36      358.19      3.81 o
   1   6   9      663.34      629.39      6.23 o
   2   6   9        8.53        6.10      0.82 o
   3   6   9       14.35        8.77      1.18 o
   4   6   9      309.97      284.69      4.63 o
   5   6   9        0.91        1.86      1.14 o
   6   6   9      142.94      124.17      3.15 o
   7   6   9        0.00       -1.17      1.17 o
  -9   7   9       30.06       37.51      2.14 o
  -8   7   9       36.18       36.26      1.98 o
  -7   7   9       86.01       82.22      2.34 o
  -6   7   9        0.75        1.10      1.17 o
  -5   7   9      415.29      403.63      4.64 o
  -4   7   9      688.02      675.55      6.96 o
  -3   7   9      216.68      200.16      3.65 o
  -2   7   9      264.65      260.12      3.36 o
  -1   7   9     1229.97     1182.31     10.90 o
   0   7   9       35.14       35.53      1.29 o
   1   7   9        9.52       10.80      0.90 o
   2   7   9       59.20       75.01      1.95 o
   3   7   9        2.63        6.81      1.18 o
   4   7   9      116.79      119.56      2.89 o
   5   7   9        0.00       -1.07      1.07 o
   6   7   9      194.80      190.07      4.59 o
   7   7   9       48.88       48.83      2.28 o
  -8   8   9       28.79       26.75      1.75 o
  -7   8   9       19.35       23.13      1.61 o
  -6   8   9       24.57       24.64      1.45 o
  -5   8   9       16.15       18.32      1.34 o
  -4   8   9       26.68       22.35      1.34 o
  -3   8   9        0.03        0.46      0.85 o
  -2   8   9      422.59      414.00      6.94 o
  -1   8   9     3931.95     3787.75     32.23 o
   0   8   9        0.29        2.51      0.82 o
   1   8   9      679.54      654.74      7.11 o
   2   8   9        1.06       -0.07      0.90 o
   3   8   9      213.87      195.26      3.54 o
   4   8   9      173.52      161.76      3.79 o
   5   8   9      228.15      227.10      4.72 o
   6   8   9        6.39        6.00      1.45 o
   7   8   9       19.34       26.34      2.38 o
  -8   9   9        0.36       -1.44      1.44 o
  -7   9   9      190.06      210.54      3.75 o
  -6   9   9       10.03       11.95      1.33 o
  -5   9   9       20.06       22.18      1.44 o
  -4   9   9       55.98       57.62      2.20 o
  -3   9   9       13.46       13.22      1.11 o
  -2   9   9        0.03       -0.85      0.85 o
  -1   9   9       17.10       17.07      1.14 o
   0   9   9       18.92       17.79      1.26 o
   1   9   9      147.10      156.25      2.77 o
   2   9   9       17.32       13.34      1.37 o
   3   9   9       96.64       94.29      2.54 o
   4   9   9      108.80      111.95      3.35 o
   5   9   9       43.63       47.12      2.49 o
   6   9   9        2.90        0.72      1.46 o
  -7  10   9       18.87       29.17      2.20 o
  -6  10   9       73.14       85.47      3.83 o
  -5  10   9       63.31       57.46      2.61 o
  -4  10   9        2.43        2.52      1.13 o
  -3  10   9        2.37       -0.51      1.11 o
  -2  10   9        0.53       -1.19      1.19 o
  -1  10   9        5.82        5.08      1.09 o
   0  10   9        1.68        1.32      1.02 o
   1  10   9     1159.37     1166.76     12.71 o
   2  10   9       63.52       70.64      2.36 o
   3  10   9        7.09        5.06      1.29 o
   4  10   9       26.82       25.52      1.91 o
   5  10   9       95.95      102.33      3.46 o
   6  10   9        2.75        2.44      1.59 o
  -6  11   9       84.43       96.87      3.33 o
  -5  11   9        0.83        0.90      1.43 o
  -4  11   9       14.09       11.52      1.74 o
  -3  11   9       12.33        8.60      1.71 o
  -2  11   9      172.74      173.19      3.85 o
  -1  11   9      203.15      205.65      3.78 o
   0  11   9       11.05       10.97      1.34 o
   1  11   9        2.01        1.93      1.19 o
   2  11   9      184.90      185.25      3.82 o
   3  11   9       95.09      101.85      3.25 o
   4  11   9      124.44      136.20      3.59 o
   5  11   9       70.47       86.35      3.75 o
  -5  12   9       18.96       24.16      2.17 o
  -4  12   9       38.81       47.51      2.63 o
  -3  12   9      103.56      102.47      3.52 o
  -2  12   9       86.89       88.27      3.15 o
  -1  12   9       52.97       55.08      2.33 o
   0  12   9       48.10       47.49      2.46 o
   1  12   9       13.14       10.80      1.74 o
   2  12   9       16.72       19.45      1.85 o
   3  12   9      105.70      102.85      3.27 o
   4  12   9       21.42       20.98      1.98 o
  -4  13   9       34.42       31.02      2.75 o
  -3  13   9        0.26        1.08      1.89 o
  -2  13   9       34.91       40.06      2.82 o
  -1  13   9        6.27        6.58      1.84 o
   0  13   9       40.92       48.93      2.68 o
   1  13   9       15.16       13.51      1.96 o
   2  13   9        1.35        2.87      1.97 o
  -1  14   9       73.84       83.49      6.33 o
 -10   0  10      532.30      549.37     11.12 o
  -9   0  10      737.33      727.10     11.80 o
  -8   0  10        7.79        9.58      1.84 o
  -7   0  10        0.51       -0.31      1.49 o
  -6   0  10       44.68       43.82      2.08 o
  -5   0  10      593.83      576.02      7.21 o
  -4   0  10       45.82       62.55      5.75 o
  -3   0  10      158.19      179.13      3.67 o
  -2   0  10     2058.52     2163.28     28.00 o
  -1   0  10      966.62     1004.15     14.78 o
   0   0  10      189.62      157.05      2.94 o
   1   0  10        0.17       -0.66      0.66 o
   2   0  10     2931.48     2868.72     29.75 o
   3   0  10     1645.56     1734.76     32.57 o
   4   0  10     2542.67     2503.11     48.84 o
   5   0  10      393.27      384.21      8.27 o
   6   0  10      584.09      596.58     12.06 o
   7   0  10       31.36       28.62      2.25 o
   8   0  10      429.31      439.74      9.40 o
 -10   1  10       77.53       81.84      3.31 o
  -9   1  10       23.08       22.94      1.65 o
  -8   1  10        9.37       11.83      1.31 o
  -7   1  10      974.57      966.36     10.08 o
  -6   1  10       58.53       57.00      1.63 o
  -5   1  10       23.27       24.03      1.19 o
  -4   1  10      432.29      436.59      5.85 o
  -3   1  10       43.23       43.44      1.37 o
  -2   1  10        0.07       -0.41      0.62 o
  -1   1  10       22.84       23.75      1.00 o
   0   1  10       60.02       58.64      1.11 o
   1   1  10     1957.41     1883.17     14.05 o
   2   1  10       15.02       13.66      0.67 o
   3   1  10      751.80      789.11     18.22 o
   4   1  10       46.20       42.46      1.69 o
   5   1  10        4.94        4.10      0.90 o
   6   1  10       52.43       52.78      1.88 o
   7   1  10      676.97      680.23      9.61 o
   8   1  10      259.97      264.14      4.59 o
 -10   2  10       26.07       27.59      1.90 o
  -9   2  10       65.48       65.98      2.31 o
  -8   2  10      542.73      563.03      6.73 o
  -7   2  10     1597.46     1626.81     15.81 o
  -6   2  10      606.70      599.58      6.04 o
  -5   2  10     1855.46     1855.01     15.57 o
  -4   2  10      284.24      327.57      3.34 o
  -3   2  10       43.94       46.88      1.27 o
  -2   2  10       20.06       16.79      0.94 o
  -1   2  10      458.82      514.38      5.18 o
   0   2  10      391.72      390.69      3.86 o
   1   2  10      448.57      448.26      3.96 o
   2   2  10      230.34      242.64      4.29 o
   3   2  10      238.07      251.71      9.94 o
   4   2  10       88.78       80.08      1.67 o
   5   2  10      407.16      420.03      5.27 o
   6   2  10      190.14      175.47      2.83 o
   7   2  10        7.77        5.10      0.96 o
   8   2  10       86.54       87.12      2.19 o
  -9   3  10       74.89       77.35      2.64 o
  -8   3  10        5.50        6.72      1.41 o
  -7   3  10       19.52       16.63      1.40 o
  -6   3  10       17.80       16.40      1.14 o
  -5   3  10      658.88      640.56      6.12 o
  -4   3  10      984.97      996.09      8.33 o
  -3   3  10      337.53      328.46      3.72 o
  -2   3  10      127.90      130.44      2.20 o
  -1   3  10      568.21      589.34      5.84 o
   0   3  10      256.06      245.73      2.82 o
   1   3  10        8.84       12.63      0.65 o
   2   3  10      166.33      172.34      3.23 o
   3   3  10      194.88      225.43      8.49 o
   4   3  10        0.02        0.42      0.85 o
   5   3  10     1262.07     1264.57     16.87 o
   6   3  10      165.48      143.04      3.55 o
   7   3  10      158.49      152.88      3.28 o
   8   3  10       19.57       24.24      1.87 o
  -9   4  10       13.32       15.02      1.66 o
  -8   4  10      267.95      267.87      4.52 o
  -7   4  10        0.40        0.22      1.03 o
  -6   4  10       90.19       84.45      1.88 o
  -5   4  10     3076.56     3048.92     23.67 o
  -4   4  10        8.84        7.20      0.77 o
  -3   4  10      402.44      393.32      4.66 o
  -2   4  10        0.02       -0.11      0.64 o
  -1   4  10      335.15      360.23      4.03 o
   0   4  10       67.77       78.25      1.49 o
   1   4  10      186.58      181.90      2.66 o
   2   4  10       62.48       61.29      1.29 o
   3   4  10       67.55       56.90      1.64 o
   4   4  10        0.04       -0.33      1.04 o
   5   4  10        0.61       -1.13      1.13 o
   6   4  10       73.31       78.58      2.45 o
   7   4  10      342.48      322.58      5.49 o
   8   4  10       81.17       78.89      2.97 o
  -9   5  10       41.90       39.68      2.15 o
  -8   5  10       23.74       25.63      1.78 o
  -7   5  10        4.98        7.69      1.15 o
  -6   5  10        9.54       11.18      1.14 o
  -5   5  10      102.11      107.67      2.44 o
  -4   5  10       46.88       51.89      1.38 o
  -3   5  10      598.66      563.78      5.81 o
  -2   5  10      374.39      346.79      3.67 o
  -1   5  10       63.97       60.16      1.52 o
   0   5  10       72.58       71.69      1.59 o
   1   5  10        0.08        0.55      0.45 o
   2   5  10       84.37       86.88      1.96 o
   3   5  10       74.51       68.04      2.13 o
   4   5  10      505.30      444.40      7.04 o
   5   5  10       17.27       17.73      1.51 o
   6   5  10       26.50       23.15      1.75 o
   7   5  10     1186.54     1215.88     16.51 o
  -9   6  10       77.57       90.28      2.90 o
  -8   6  10      144.13      138.02      3.23 o
  -7   6  10       38.25       41.16      1.82 o
  -6   6  10        9.09        9.70      1.17 o
  -5   6  10        1.79       -0.72      0.80 o
  -4   6  10      194.42      195.94      3.08 o
  -3   6  10     2029.95     1964.95     16.37 o
  -2   6  10        1.68        1.04      0.73 o
  -1   6  10       68.88       68.70      1.45 o
   0   6  10      119.10      111.64      1.91 o
   1   6  10       25.04       14.05      1.03 o
   2   6  10       36.08       27.68      1.35 o
   3   6  10        1.77        0.32      0.97 o
   4   6  10      160.99      136.24      3.32 o
   5   6  10        4.55        1.11      1.11 o
   6   6  10        1.79        2.92      1.54 o
   7   6  10       11.30       13.92      1.66 o
  -8   7  10      133.04      139.82      3.08 o
  -7   7  10        0.09       -0.16      1.10 o
  -6   7  10      365.29      365.52      5.46 o
  -5   7  10       57.38       54.58      1.97 o
  -4   7  10       70.02       65.71      1.86 o
  -3   7  10        3.51        2.81      0.77 o
  -2   7  10       38.21       42.08      1.33 o
  -1   7  10      448.07      429.15      6.37 o
   0   7  10      302.50      299.18      3.67 o
   1   7  10       13.14        8.35      0.93 o
   2   7  10      440.68      358.15      6.10 o
   3   7  10        6.07        3.36      1.12 o
   4   7  10        0.63       -0.51      1.16 o
   5   7  10       82.94       82.98      3.34 o
   6   7  10        8.91        6.34      1.47 o
   7   7  10        3.85        7.92      1.72 o
  -8   8  10       63.81       74.14      2.48 o
  -7   8  10       34.86       37.15      1.85 o
  -6   8  10       12.33       14.42      1.32 o
  -5   8  10        5.50        5.50      1.12 o
  -4   8  10        9.40       10.46      1.11 o
  -3   8  10      100.70       93.46      2.27 o
  -2   8  10        0.32        1.08      0.75 o
  -1   8  10      917.30      857.65      8.43 o
   0   8  10      645.78      617.47      8.78 o
   1   8  10      234.38      206.96      3.19 o
   2   8  10       69.94       62.91      2.10 o
   3   8  10       89.99       67.35      2.44 o
   4   8  10      160.99      138.95      3.57 o
   5   8  10       12.64        9.94      1.58 o
   6   8  10       87.01       99.75      3.17 o
  -7   9  10        4.24        1.85      1.29 o
  -6   9  10       50.94       49.62      1.95 o
  -5   9  10      147.04      146.31      2.89 o
  -4   9  10      181.36      194.41      3.52 o
  -3   9  10       43.88       42.58      1.64 o
  -2   9  10       27.98       29.85      1.50 o
  -1   9  10      290.64      279.66      3.96 o
   0   9  10      243.94      230.04      3.53 o
   1   9  10     1357.12     1293.31     13.74 o
   2   9  10      225.46      209.79      4.78 o
   3   9  10        5.27        2.20      1.13 o
   4   9  10      113.34      117.99      3.46 o
   5   9  10        1.06        0.51      1.43 o
   6   9  10        1.14       -0.46      1.63 o
  -7  10  10      165.59      182.30      4.32 o
  -6  10  10      499.18      534.12      7.41 o
  -5  10  10       18.03       18.81      1.78 o
  -4  10  10       58.41       55.40      2.66 o
  -3  10  10       70.11       72.16      2.40 o
  -2  10  10        0.12        0.17      1.23 o
  -1  10  10      253.79      245.91      4.06 o
   0  10  10      686.61      653.53      7.43 o
   1  10  10      142.32      155.10      3.35 o
   2  10  10       54.80       51.84      2.20 o
   3  10  10        0.11        1.06      1.18 o
   4  10  10       18.55       21.66      2.25 o
   5  10  10      159.58      187.81      4.69 o
  -6  11  10       82.22       78.87      3.21 o
  -5  11  10        0.03        1.89      1.55 o
  -4  11  10        2.03        1.95      1.53 o
  -3  11  10        6.65        6.40      1.91 o
  -2  11  10      151.24      156.37      3.76 o
  -1  11  10        1.09        2.19      1.41 o
   0  11  10      112.78      121.87      3.15 o
   1  11  10        0.22        0.03      1.20 o
   2  11  10      191.45      199.61      4.95 o
   3  11  10      243.75      245.88      5.47 o
   4  11  10       35.59       32.40      2.46 o
  -5  12  10        3.65        1.33      1.73 o
  -4  12  10      411.05      470.75      7.63 o
  -3  12  10       33.12       34.27      2.60 o
  -2  12  10       33.01       33.07      2.20 o
  -1  12  10       27.65       24.88      2.18 o
   0  12  10       61.59       59.88      3.27 o
   1  12  10       58.01       63.51      2.91 o
   2  12  10      229.35      254.37      4.75 o
   3  12  10      102.16      128.21      4.04 o
  -3  13  10       10.88       10.18      2.22 o
  -2  13  10      199.02      221.99      6.09 o
  -1  13  10       11.38       15.11      2.03 o
   0  13  10       48.92       48.89      3.55 o
   1  13  10        6.89        6.43      2.10 o
  -9   1  11       57.84       56.34      2.22 o
  -8   1  11       86.15       84.36      2.50 o
  -7   1  11       29.75       28.54      1.66 o
  -6   1  11      359.72      359.90      4.25 o
  -5   1  11      163.98      160.72      2.40 o
  -4   1  11       58.21       60.57      2.23 o
  -3   1  11        4.24        1.92      0.61 o
  -2   1  11        0.21       -0.20      0.64 o
  -1   1  11        2.29        5.30      0.75 o
   0   1  11      467.06      443.26      4.13 o
   1   1  11     3231.78     3111.85     22.74 o
   2   1  11      268.98      264.22      3.42 o
   3   1  11     3675.79     3801.87    101.14 o
   4   1  11       41.54       40.05      1.60 o
   5   1  11        1.11        0.65      1.01 o
   6   1  11        0.01       -0.93      0.93 o
   7   1  11       18.05       17.35      1.43 o
   8   1  11       12.43       13.17      1.37 o
  -9   2  11      237.86      248.55      4.16 o
  -8   2  11       25.08       27.70      1.70 o
  -7   2  11      936.85      943.54     10.02 o
  -6   2  11        0.37        0.28      0.87 o
  -5   2  11        9.00        9.29      1.51 o
  -4   2  11      120.54      116.97      1.98 o
  -3   2  11       50.28       59.11      1.40 o
  -2   2  11      319.25      283.07      5.38 o
  -1   2  11      273.92      238.33      3.20 o
   0   2  11     1223.66     1166.49      9.49 o
   1   2  11      933.23      920.89      7.70 o
   2   2  11      697.72      691.32     11.08 o
   3   2  11        0.55       -0.54      1.25 o
   4   2  11      224.35      233.23      6.07 o
   5   2  11      428.24      415.35      5.35 o
   6   2  11       41.76       47.96      1.90 o
   7   2  11        4.11        3.29      1.03 o
   8   2  11        0.91        2.36      1.38 o
  -9   3  11       38.72       43.88      2.23 o
  -8   3  11      312.80      321.80      4.68 o
  -7   3  11        0.45       -0.51      1.04 o
  -6   3  11       20.95       19.20      1.32 o
  -5   3  11      683.84      692.23      6.63 o
  -4   3  11       44.77       39.99      1.24 o
  -3   3  11      173.24      179.13      2.80 o
  -2   3  11     1010.83      967.87      9.66 o
  -1   3  11     1558.65     1489.77     13.30 o
   0   3  11      370.19      342.39      3.87 o
   1   3  11      290.69      263.53      3.64 o
   2   3  11        1.60        2.39      0.61 o
   3   3  11       27.16       30.51      1.43 o
   4   3  11       46.08       47.64      1.80 o
   5   3  11     1239.05     1174.92     14.24 o
   6   3  11      357.87      348.77      6.24 o
   7   3  11       55.87       59.76      2.04 o
  -9   4  11        5.27        4.06      1.65 o
  -8   4  11        2.15        2.32      1.33 o
  -7   4  11      150.38      147.77      3.22 o
  -6   4  11      513.32      511.95      5.43 o
  -5   4  11     1614.47     1578.30     13.56 o
  -4   4  11       24.53       19.39      1.01 o
  -3   4  11      108.37      111.14      2.21 o
  -2   4  11      403.71      376.14      4.27 o
  -1   4  11      658.74      633.08      6.36 o
   0   4  11       79.47       70.74      1.51 o
   1   4  11      397.46      381.30      4.23 o
   2   4  11       49.86       42.71      1.49 o
   3   4  11       11.63       10.34      1.13 o
   4   4  11      108.45       87.55      2.60 o
   5   4  11      183.88      161.24      3.57 o
   6   4  11      158.34      161.18      4.88 o
   7   4  11      138.28      156.61      4.45 o
  -9   5  11        3.77        5.29      1.55 o
  -8   5  11      103.70      110.75      3.43 o
  -7   5  11        0.01        0.76      1.09 o
  -6   5  11      135.31      138.48      2.62 o
  -5   5  11      123.39      123.13      2.25 o
  -4   5  11       27.28       27.30      1.21 o
  -3   5  11      584.38      554.37      5.81 o
  -2   5  11       14.53       13.55      1.00 o
  -1   5  11      423.32      410.20      4.60 o
   0   5  11      520.21      454.09      4.94 o
   1   5  11      230.10      238.72      3.54 o
   2   5  11      188.99      194.71      3.06 o
   3   5  11      118.92      107.17      3.67 o
   4   5  11      118.69       98.83      2.85 o
   5   5  11       61.12       55.18      2.63 o
   6   5  11       74.63       73.17      2.53 o
   7   5  11       57.09       54.95      2.37 o
  -8   6  11      127.34      122.45      4.11 o
  -7   6  11        0.19        1.14      1.14 o
  -6   6  11       40.51       42.88      1.74 o
  -5   6  11      174.13      169.50      2.85 o
  -4   6  11      816.10      774.73      8.34 o
  -3   6  11     1406.03     1353.32     14.50 o
  -2   6  11      144.15      148.44      2.47 o
  -1   6  11        0.76        1.49      0.80 o
   0   6  11      522.71      487.23      5.61 o
   1   6  11       81.20       83.37      2.07 o
   2   6  11      234.29      200.01      3.83 o
   3   6  11      246.77      208.41      3.99 o
   4   6  11       70.81       74.97      2.56 o
   5   6  11       98.52       78.98      2.67 o
   6   6  11        0.70       -0.54      1.26 o
   7   6  11        0.87        3.75      1.79 o
  -8   7  11       28.28       36.08      2.14 o
  -7   7  11       76.53       77.21      2.43 o
  -6   7  11       33.90       32.92      1.63 o
  -5   7  11       57.10       55.92      2.05 o
  -4   7  11        5.59        5.48      1.11 o
  -3   7  11      306.19      301.13      4.57 o
  -2   7  11       36.50       34.89      1.23 o
  -1   7  11       24.18       21.59      1.06 o
   0   7  11       76.70       78.87      1.90 o
   1   7  11      775.94      724.36      8.37 o
   2   7  11        4.03        2.11      1.22 o
   3   7  11      345.09      337.40      5.57 o
   4   7  11      111.96       99.76      2.99 o
   5   7  11       14.66       15.26      1.62 o
   6   7  11       59.71       70.61      2.70 o
  -8   8  11      232.93      254.94      4.73 o
  -7   8  11       66.48       69.44      2.40 o
  -6   8  11       23.10       26.81      1.68 o
  -5   8  11      150.24      156.24      3.16 o
  -4   8  11      257.39      261.87      3.75 o
  -3   8  11       53.76       49.33      2.02 o
  -2   8  11       82.15       82.12      1.99 o
  -1   8  11        1.78       -0.13      0.97 o
   0   8  11       25.36       30.50      1.42 o
   1   8  11       21.87       18.66      1.59 o
   2   8  11      306.45      288.78      5.17 o
   3   8  11      129.03      102.97      2.92 o
   4   8  11      296.19      288.10      7.88 o
   5   8  11        0.01       -0.95      1.37 o
   6   8  11      269.88      307.64      5.96 o
  -7   9  11       12.59       13.59      1.60 o
  -6   9  11       24.65       34.05      1.75 o
  -5   9  11        9.42       12.55      1.39 o
  -4   9  11        2.24       -0.26      1.17 o
  -3   9  11       72.58       70.36      2.50 o
  -2   9  11       13.79       11.39      1.34 o
  -1   9  11       13.01        9.61      1.28 o
   0   9  11      124.25      114.06      2.46 o
   1   9  11       93.87       94.36      2.56 o
   2   9  11       17.17       21.86      1.59 o
   3   9  11       19.88       25.84      2.05 o
   4   9  11      361.19      327.26      6.31 o
   5   9  11       11.48       12.57      1.84 o
  -6  10  11      165.33      209.10      4.28 o
  -5  10  11       58.30       45.23      2.36 o
  -4  10  11        2.35        3.57      1.72 o
  -3  10  11       18.80       19.16      1.77 o
  -2  10  11        4.95        4.65      1.44 o
  -1  10  11       34.03       28.00      1.95 o
   0  10  11        0.46       -1.17      1.17 o
   1  10  11       16.55       11.23      1.36 o
   2  10  11      103.41       94.84      2.71 o
   3  10  11        1.66        1.08      1.45 o
   4  10  11       81.56       97.65      3.43 o
  -5  11  11        0.31       -1.54      1.54 o
  -4  11  11       43.05       60.06      3.19 o
  -3  11  11       19.92       20.46      2.18 o
  -2  11  11        3.97        3.23      1.50 o
  -1  11  11        3.22        2.31      1.62 o
   0  11  11       24.47       19.52      2.26 o
   1  11  11        1.09       -0.85      1.38 o
   2  11  11       76.16       71.78      2.63 o
   3  11  11        6.52        8.13      1.59 o
   4  11  11       31.45       35.03      2.48 o
  -4  12  11      447.31      492.81      7.98 o
  -3  12  11      215.28      208.24      5.94 o
  -2  12  11       15.95       13.89      2.63 o
  -1  12  11      129.36      116.41      3.80 o
   0  12  11        2.26        2.00      1.95 o
   1  12  11       37.02       42.20      3.84 o
   2  12  11        0.51       -0.77      1.83 o
  -2  13  11       93.35      120.52     10.12 o
  -1  13  11        0.18       -1.92      1.92 o
   0  13  11      176.10      188.42      6.88 o
  -9   0  12     1743.84     1815.82     25.46 o
  -8   0  12      723.58      750.17     12.65 o
  -7   0  12     1460.79     1510.13     21.82 o
  -6   0  12     1575.61     1542.11     21.31 o
  -5   0  12      134.81      123.67      4.64 o
  -4   0  12       24.31       18.97      1.88 o
  -3   0  12        0.62        2.73      1.17 o
  -2   0  12     1824.02     1775.43     23.62 o
  -1   0  12      273.49      289.73      5.27 o
   0   0  12      835.11      810.65     11.66 o
   1   0  12     1374.40     1326.28     16.02 o
   2   0  12      865.41      834.25     12.14 o
   3   0  12     2474.12     2492.11     32.01 o
   4   0  12      500.04      461.43     10.22 o
   5   0  12      310.94      298.77      7.36 o
   6   0  12      591.98      611.20     16.76 o
   7   0  12       59.94       72.63      3.47 o
  -9   1  12      489.44      532.63      6.83 o
  -8   1  12      236.41      232.32      4.64 o
  -7   1  12       23.68       24.53      1.62 o
  -6   1  12      911.49      910.56      9.61 o
  -5   1  12        0.09        1.41      0.86 o
  -4   1  12        0.16        1.46      1.16 o
  -3   1  12      200.18      207.06      3.47 o
  -2   1  12      144.77      147.25      2.48 o
  -1   1  12       46.07       38.23      1.38 o
   0   1  12       42.25       43.07      1.31 o
   1   1  12      896.75      875.68      7.42 o
   2   1  12      244.10      245.96      4.29 o
   3   1  12      596.71      592.60      9.84 o
   4   1  12        1.19       -0.93      0.93 o
   5   1  12      193.05      194.34      4.78 o
   6   1  12       55.70       57.13      1.99 o
   7   1  12       41.32       48.10      1.91 o
  -9   2  12       86.06       88.54      3.00 o
  -8   2  12      133.24      124.96      2.92 o
  -7   2  12      309.78      305.00      4.52 o
  -6   2  12      155.99      157.58      2.81 o
  -5   2  12       32.18       31.67      1.76 o
  -4   2  12      184.09      172.75      2.52 o
  -3   2  12        1.99        2.56      0.71 o
  -2   2  12        1.09        0.09      0.74 o
  -1   2  12      184.07      161.65      2.61 o
   0   2  12       79.93       84.17      1.55 o
   1   2  12      196.35      188.94      2.44 o
   2   2  12      741.69      736.08     11.58 o
   3   2  12      618.32      651.57     19.32 o
   4   2  12      356.77      386.73     14.89 o
   5   2  12       41.74       47.45      2.06 o
   6   2  12      207.14      194.51      5.26 o
   7   2  12        1.90        4.42      1.29 o
  -9   3  12      100.83      111.99      3.51 o
  -8   3  12       22.93       17.57      1.70 o
  -7   3  12       11.76       11.66      1.44 o
  -6   3  12        6.58        3.63      1.11 o
  -5   3  12      510.56      500.59      5.28 o
  -4   3  12      206.63      198.19      2.67 o
  -3   3  12      140.79      134.29      2.21 o
  -2   3  12       30.68       20.30      1.17 o
  -1   3  12     1246.13     1210.79     11.12 o
   0   3  12      100.75       98.68      2.14 o
   1   3  12       39.31       40.59      1.57 o
   2   3  12      144.09      132.07      2.45 o
   3   3  12       63.11       58.22      1.84 o
   4   3  12        0.65       -0.09      0.95 o
   5   3  12       36.56       39.63      1.80 o
   6   3  12      135.77      136.27      3.00 o
   7   3  12        5.19        5.23      1.19 o
  -9   4  12        0.24       -0.95      1.40 o
  -8   4  12        6.82        4.96      1.42 o
  -7   4  12        0.53        0.37      1.24 o
  -6   4  12       12.77       12.66      1.21 o
  -5   4  12       34.62       34.97      1.40 o
  -4   4  12       77.65       77.86      1.71 o
  -3   4  12      293.86      308.36      4.15 o
  -2   4  12      145.14      158.28      2.68 o
  -1   4  12      294.18      310.59      3.78 o
   0   4  12     1636.38     1543.82     14.73 o
   1   4  12       31.91       21.13      1.14 o
   2   4  12        0.18       -0.44      0.79 o
   3   4  12       26.76       28.47      1.47 o
   4   4  12      130.13      110.65      2.63 o
   5   4  12        1.13        4.23      1.13 o
   6   4  12       91.03       89.10      2.53 o
   7   4  12       90.15       91.40      2.58 o
  -8   5  12       51.95       59.30      2.52 o
  -7   5  12       58.23       50.44      2.28 o
  -6   5  12       15.99       13.49      1.21 o
  -5   5  12      130.31      141.09      2.70 o
  -4   5  12       88.75       93.74      2.21 o
  -3   5  12     1864.95     1804.86     18.08 o
  -2   5  12       47.72       50.07      1.58 o
  -1   5  12      321.67      308.59      4.09 o
   0   5  12      587.54      492.52      5.35 o
   1   5  12      128.78      130.70      2.39 o
   2   5  12       67.54       64.33      2.21 o
   3   5  12        4.57        3.69      1.08 o
   4   5  12       63.70       57.72      2.38 o
   5   5  12        3.71       -0.10      1.67 o
   6   5  12       81.50       83.04      2.78 o
  -8   6  12       28.68       29.79      2.07 o
  -7   6  12       60.67       61.86      3.09 o
  -6   6  12        0.75        0.74      1.08 o
  -5   6  12      212.36      212.99      3.58 o
  -4   6  12      162.32      169.88      3.43 o
  -3   6  12      266.70      277.74      3.98 o
  -2   6  12       93.10       94.51      2.28 o
  -1   6  12      414.72      426.98      4.92 o
   0   6  12        1.19        1.59      0.90 o
   1   6  12      388.84      336.33      4.68 o
   2   6  12      864.88      740.45     10.07 o
   3   6  12        0.44        1.26      1.11 o
   4   6  12        0.07       -0.92      1.19 o
   5   6  12       41.64       38.09      2.17 o
   6   6  12       11.09        8.85      1.55 o
  -8   7  12       51.69       63.81      2.87 o
  -7   7  12      178.88      186.61      3.89 o
  -6   7  12       43.47       39.25      1.80 o
  -5   7  12      311.53      304.67      4.54 o
  -4   7  12      260.79      250.63      3.86 o
  -3   7  12       25.41       25.67      1.62 o
  -2   7  12      114.23      111.33      2.29 o
  -1   7  12      117.25      100.14      2.24 o
   0   7  12       38.89       29.36      1.45 o
   1   7  12      186.34      178.02      3.90 o
   2   7  12     1113.69      995.74     12.99 o
   3   7  12       52.00       43.29      2.35 o
   4   7  12        2.98        0.63      1.37 o
   5   7  12       16.37       18.83      1.80 o
   6   7  12       74.40       92.16      3.13 o
  -7   8  12      189.29      182.97      3.97 o
  -6   8  12        0.21        1.39      1.15 o
  -5   8  12       37.82       42.13      1.97 o
  -4   8  12       23.43       24.65      1.47 o
  -3   8  12       49.01       48.25      2.31 o
  -2   8  12      236.36      233.19      3.95 o
  -1   8  12        3.40        4.64      1.02 o
   0   8  12       48.67       58.21      2.10 o
   1   8  12        0.14        2.25      1.28 o
   2   8  12       35.89       30.63      1.93 o
   3   8  12        4.06        6.86      1.54 o
   4   8  12       78.09       72.27      2.92 o
   5   8  12      148.33      153.86      4.04 o
  -7   9  12        0.30        1.29      2.39 o
  -6   9  12      252.72      291.23      4.40 o
  -5   9  12       24.11       29.20      1.83 o
  -4   9  12        1.16        2.91      1.61 o
  -3   9  12        0.05       -1.17      1.17 o
  -2   9  12       31.98       31.09      1.81 o
  -1   9  12        0.29       -0.96      1.00 o
   0   9  12       22.63       15.12      1.52 o
   1   9  12       38.90       42.73      2.31 o
   2   9  12        9.07        5.05      1.46 o
   3   9  12      102.89      104.14      3.43 o
   4   9  12      244.18      251.39      5.72 o
   5   9  12      190.06      194.99      4.73 o
  -6  10  12      229.20      281.89      6.02 o
  -5  10  12       32.93       29.20      3.32 o
  -4  10  12      112.02      115.56      4.26 o
  -3  10  12      115.31      112.16      3.66 o
  -2  10  12      350.54      353.89      5.40 o
  -1  10  12        5.46        4.09      1.42 o
   0  10  12        4.17        5.47      1.48 o
   1  10  12      357.37      333.46      6.09 o
   2  10  12        0.08       -0.37      1.37 o
   3  10  12       14.89        8.88      3.13 o
   4  10  12      129.66      161.86      4.44 o
  -5  11  12        6.72        5.28      1.84 o
  -4  11  12      429.10      485.03      7.77 o
  -3  11  12       27.48       23.29      2.40 o
  -2  11  12        7.36        6.45      1.44 o
  -1  11  12      110.85      105.27      3.68 o
   0  11  12       12.49        6.31      1.94 o
   1  11  12       15.72        9.53      2.38 o
   2  11  12        3.26        3.64      1.64 o
   3  11  12        0.01        0.87      1.69 o
  -3  12  12       79.10       77.74      4.18 o
  -2  12  12      166.62      165.77      5.26 o
  -1  12  12       52.01       47.77      3.21 o
   0  12  12       58.88       64.20      4.14 o
   1  12  12        3.67        3.21      2.02 o
  -9   1  13       65.82       66.76      2.56 o
  -8   1  13      268.44      270.39      4.38 o
  -7   1  13      708.77      717.81      8.29 o
  -6   1  13        0.33        1.40      1.06 o
  -5   1  13      224.40      218.02      3.50 o
  -4   1  13      644.26      615.87      6.89 o
  -3   1  13        4.88        3.45      1.05 o
  -2   1  13      511.16      493.72      5.69 o
  -1   1  13      248.13      243.64      3.43 o
   0   1  13       93.22       92.44      1.77 o
   1   1  13      710.50      677.42      6.67 o
   2   1  13        0.12       -0.07      0.82 o
   3   1  13       84.19       83.65      2.64 o
   4   1  13        0.06       -0.90      0.90 o
   5   1  13       38.63       41.77      1.83 o
   6   1  13      142.49      152.80      3.20 o
   7   1  13       68.34       75.35      2.32 o
  -9   2  13       65.46       62.34      2.69 o
  -8   2  13       68.46       72.94      2.52 o
  -7   2  13       36.70       36.40      3.08 o
  -6   2  13      243.88      246.00      4.11 o
  -5   2  13      363.83      371.82      5.22 o
  -4   2  13       15.00       11.61      1.11 o
  -3   2  13      388.64      359.58      4.15 o
  -2   2  13      465.18      421.50      5.08 o
  -1   2  13       13.88       21.37      1.23 o
   0   2  13      326.57      311.10      3.77 o
   1   2  13      233.79      216.67      3.12 o
   2   2  13      653.15      625.73     10.90 o
   3   2  13      764.60      784.70     45.72 o
   4   2  13      425.17      445.46     24.82 o
   5   2  13        3.89        4.85      1.29 o
   6   2  13       47.66       44.20      2.63 o
   7   2  13        0.04        0.88      1.26 o
  -9   3  13       55.70       51.73      6.94 o
  -8   3  13        5.43        5.76      1.54 o
  -7   3  13      179.79      190.01      3.87 o
  -6   3  13       86.77       93.13      2.49 o
  -5   3  13      128.11      125.98      2.77 o
  -4   3  13        4.79        6.92      0.87 o
  -3   3  13       35.38       39.29      1.42 o
  -2   3  13      191.21      144.26      2.61 o
  -1   3  13      874.82      841.83      8.74 o
   0   3  13        1.58        2.77      0.82 o
   1   3  13      206.96      217.50      3.39 o
   2   3  13        1.53        1.06      1.08 o
   3   3  13       40.05       40.49      4.71 o
   4   3  13       15.58       18.47      1.66 o
   5   3  13        7.43        8.02      1.36 o
   6   3  13       66.49       73.34      2.60 o
  -8   4  13        2.56        2.15      1.88 o
  -7   4  13       27.97       30.97      1.97 o
  -6   4  13       62.97       60.96      3.19 o
  -5   4  13      140.68      141.15      2.91 o
  -4   4  13       55.09       53.53      2.59 o
  -3   4  13      539.89      510.20      6.00 o
  -2   4  13      521.25      478.20      5.69 o
  -1   4  13      315.98      282.89      3.64 o
   0   4  13      418.77      455.12      5.78 o
   1   4  13      115.34       92.76      2.39 o
   2   4  13        8.07        5.90      1.03 o
   3   4  13      102.05       92.42      2.53 o
   4   4  13      111.50      105.44      4.32 o
   5   4  13      113.60      103.35      2.76 o
   6   4  13       85.43       94.51      2.68 o
  -8   5  13       42.06       44.82      2.33 o
  -7   5  13      110.01      103.11      3.00 o
  -6   5  13       55.35       56.73      2.37 o
  -5   5  13       39.86       37.92      1.87 o
  -4   5  13       54.46       53.46      1.85 o
  -3   5  13      588.29      599.20      6.86 o
  -2   5  13      727.82      703.07      7.73 o
  -1   5  13      801.57      798.87      8.01 o
   0   5  13     1074.91      941.54     10.40 o
   1   5  13      157.84      149.38      2.86 o
   2   5  13       11.17       11.10      1.26 o
   3   5  13       40.05       39.73      1.92 o
   4   5  13        0.94        1.55      1.13 o
   5   5  13       18.90       18.53      1.60 o
   6   5  13        3.02        2.16      1.21 o
  -8   6  13       70.29       83.79      2.99 o
  -7   6  13       20.35       19.18      1.79 o
  -6   6  13      240.39      251.42      4.54 o
  -5   6  13       34.83       38.69      2.05 o
  -4   6  13       79.79       85.70      2.25 o
  -3   6  13       44.09       46.86      2.00 o
  -2   6  13      594.53      603.25      6.52 o
  -1   6  13        0.97        3.54      1.07 o
   0   6  13      115.33      126.71      2.53 o
   1   6  13       12.09       10.92      1.24 o
   2   6  13      360.31      348.45      5.24 o
   3   6  13       42.94       26.72      1.98 o
   4   6  13       95.84       96.24      3.59 o
   5   6  13       55.13       57.61      2.64 o
   6   6  13       18.28       21.80      2.02 o
  -7   7  13        5.63        7.11      1.68 o
  -6   7  13        1.51       -0.90      1.26 o
  -5   7  13        5.50        6.68      1.36 o
  -4   7  13      134.81      135.90      2.85 o
  -3   7  13        1.95        2.61      1.17 o
  -2   7  13       12.58       12.35      1.23 o
  -1   7  13      221.22      212.72      3.46 o
   0   7  13       20.61       21.26      1.36 o
   1   7  13       39.22       46.25      2.05 o
   2   7  13      103.19       84.06      2.92 o
   3   7  13       52.54       53.00      2.56 o
   4   7  13       43.37       38.98      2.64 o
   5   7  13        4.81        2.43      1.51 o
  -7   8  13       71.28       80.53      3.24 o
  -6   8  13      573.43      591.58      8.43 o
  -5   8  13      175.74      162.04      3.35 o
  -4   8  13      193.27      185.39      4.04 o
  -3   8  13       61.14       61.89      2.61 o
  -2   8  13       63.28       58.78      2.45 o
  -1   8  13      365.98      350.23      4.92 o
   0   8  13      537.12      506.17      7.13 o
   1   8  13        1.37        1.84      1.34 o
   2   8  13      128.25      115.44      3.23 o
   3   8  13       73.23       62.68      2.90 o
   4   8  13      111.81       92.70      3.32 o
   5   8  13      114.94      129.12      3.96 o
  -6   9  13        0.03        2.44      1.45 o
  -5   9  13       67.46       71.90      2.76 o
  -4   9  13       59.42       57.40      2.65 o
  -3   9  13        0.81        0.13      1.31 o
  -2   9  13        1.91        2.56      1.24 o
  -1   9  13       57.01       56.98      2.25 o
   0   9  13        5.69        5.23      1.50 o
   1   9  13        0.09        0.13      1.39 o
   2   9  13       26.05       24.48      1.99 o
   3   9  13       10.46        7.23      2.17 o
   4   9  13        4.51        9.01      1.77 o
  -5  10  13        8.65        6.12      1.79 o
  -4  10  13       91.89      102.16      3.72 o
  -3  10  13        3.24        5.35      1.77 o
  -2  10  13        1.90        1.11      1.27 o
  -1  10  13       41.46       38.71      2.35 o
   0  10  13        0.31        1.39      1.96 o
   1  10  13      181.66      165.68      4.14 o
   2  10  13       20.26       21.41      2.14 o
   3  10  13        4.14        6.39      1.80 o
  -4  11  13      169.38      180.00      6.29 o
  -3  11  13       28.20       27.38      2.87 o
  -2  11  13      121.29      129.63      3.55 o
  -1  11  13       47.44       54.28      2.82 o
   0  11  13       42.78       44.59      3.03 o
   1  11  13       24.40       24.28      2.54 o
   2  11  13      145.77      161.24      4.65 o
  -8   0  14       14.53       16.25      2.41 o
  -7   0  14       66.46       67.87      3.45 o
  -6   0  14       77.20       74.57      4.79 o
  -5   0  14      107.04      102.72      5.33 o
  -4   0  14      578.61      529.86      8.87 o
  -3   0  14      587.34      525.32     11.40 o
  -2   0  14      291.91      297.32      5.73 o
  -1   0  14      480.88      518.16     10.30 o
   0   0  14      243.92      233.99      8.05 o
   1   0  14     1358.32     1314.60     21.08 o
   2   0  14      654.45      629.90     13.59 o
   3   0  14       20.38       17.22      1.84 o
   4   0  14        3.71        3.85      1.50 o
   5   0  14       77.27       83.24      3.75 o
   6   0  14      425.11      423.49      8.23 o
  -8   1  14        4.34        6.44      1.60 o
  -7   1  14      137.83      136.00      3.12 o
  -6   1  14        0.59        0.61      1.18 o
  -5   1  14       36.81       36.49      1.86 o
  -4   1  14       23.02       21.81      2.48 o
  -3   1  14      142.90      142.36      3.17 o
  -2   1  14       61.11       51.96      1.84 o
  -1   1  14      301.46      270.71      3.79 o
   0   1  14       20.93       24.07      1.32 o
   1   1  14      263.30      262.55      4.67 o
   2   1  14       68.35       72.16      2.11 o
   3   1  14       95.24       94.04      3.19 o
   4   1  14        4.45        4.22      1.38 o
   5   1  14       12.65       13.41      1.60 o
   6   1  14        0.20        1.27      1.63 o
  -8   2  14      305.30      311.15      5.31 o
  -7   2  14       41.26       43.14      2.29 o
  -6   2  14       44.05       45.43      2.09 o
  -5   2  14       30.15       34.18      1.80 o
  -4   2  14      226.58      210.36      3.67 o
  -3   2  14       40.77       32.57      1.53 o
  -2   2  14        1.45       -0.74      0.87 o
  -1   2  14     1423.78     1311.09     12.94 o
   0   2  14      936.50      905.31     10.00 o
   1   2  14      499.91      494.77      6.52 o
   2   2  14       15.98       12.18      1.19 o
   3   2  14       10.76       12.58      1.51 o
   4   2  14        8.43       11.29      1.51 o
   5   2  14       47.67       58.46      3.17 o
   6   2  14        0.00        0.36      1.33 o
  -8   3  14       31.24       33.89      2.19 o
  -7   3  14       32.30       33.95      2.10 o
  -6   3  14       71.78       75.62      2.78 o
  -5   3  14        1.63       -0.71      1.05 o
  -4   3  14       13.75       14.82      1.38 o
  -3   3  14      100.37       97.21      2.28 o
  -2   3  14      322.55      267.54      3.86 o
  -1   3  14      177.40      172.48      2.92 o
   0   3  14      215.96      202.11      3.16 o
   1   3  14      255.80      231.99      3.63 o
   2   3  14       17.67       19.39      1.54 o
   3   3  14       76.20       86.15      2.80 o
   4   3  14      333.78      371.97     20.44 o
   5   3  14      244.98      258.25      9.43 o
   6   3  14      105.96      103.29      3.38 o
  -8   4  14       61.59       69.26      2.82 o
  -7   4  14       60.70       70.80      3.34 o
  -6   4  14       75.52       76.23      2.72 o
  -5   4  14       37.56       34.90      2.04 o
  -4   4  14      422.53      418.97      6.07 o
  -3   4  14      533.84      560.73      7.85 o
  -2   4  14       16.57       22.77      1.38 o
  -1   4  14       78.86       64.87      1.92 o
   0   4  14     1012.86      884.86      9.26 o
   1   4  14       32.76       28.44      1.63 o
   2   4  14       35.60       36.99      1.92 o
   3   4  14        9.04       11.78      1.55 o
   4   4  14      173.09      213.10     13.42 o
   5   4  14      171.72      174.81      4.93 o
   6   4  14        0.68        2.16      1.37 o
  -8   5  14      148.39      160.07      4.53 o
  -7   5  14        4.57        3.50      1.48 o
  -6   5  14      278.91      283.07      4.91 o
  -5   5  14      147.21      151.00      4.00 o
  -4   5  14      100.14      101.51      2.68 o
  -3   5  14      180.51      172.59      4.46 o
  -2   5  14       14.30       21.49      1.37 o
  -1   5  14        0.22        0.54      1.07 o
   0   5  14      102.96      119.58      2.70 o
   1   5  14        2.87        4.19      1.23 o
   2   5  14      144.99      142.78      3.07 o
   3   5  14        0.14       -0.46      1.11 o
   4   5  14      171.90      180.97      3.84 o
   5   5  14        0.29        1.70      1.26 o
  -7   6  14       19.25       22.45      1.94 o
  -6   6  14       17.74       16.89      1.78 o
  -5   6  14       92.80       97.39      3.52 o
  -4   6  14       68.46       70.65      2.47 o
  -3   6  14      261.78      245.72      4.18 o
  -2   6  14      806.21      802.23      8.76 o
  -1   6  14      325.77      311.56      4.38 o
   0   6  14       56.51       48.44      2.08 o
   1   6  14       20.78       13.64      1.38 o
   2   6  14      279.37      213.10      4.81 o
   3   6  14        0.01       -1.05      1.13 o
   4   6  14       68.93       62.15      2.51 o
   5   6  14        0.00        1.33      1.29 o
  -7   7  14        6.09        3.24      1.58 o
  -6   7  14       31.13       32.34      2.13 o
  -5   7  14      174.31      163.52      3.96 o
  -4   7  14       63.09       67.10      2.72 o
  -3   7  14      207.74      207.34      4.18 o
  -2   7  14       72.11       74.36      2.66 o
  -1   7  14        0.14        0.45      1.29 o
   0   7  14      254.00      234.51      4.26 o
   1   7  14       70.45       58.88      2.65 o
   2   7  14       28.28       34.29      2.00 o
   3   7  14       11.85       13.03      1.60 o
   4   7  14       60.14       57.43      2.80 o
  -6   8  14       46.42       52.24      2.56 o
  -5   8  14        5.69        3.41      1.72 o
  -4   8  14      956.09      974.00     15.42 o
  -3   8  14        0.07        0.96      1.32 o
  -2   8  14       51.06       57.68      2.58 o
  -1   8  14      124.88      118.30      2.70 o
   0   8  14      356.21      331.44      5.43 o
   1   8  14       49.55       42.63      2.10 o
   2   8  14        0.07       -0.51      1.47 o
   3   8  14       23.73       23.70      2.09 o
   4   8  14      101.77      105.19      3.57 o
  -5   9  14       46.80       43.48      2.62 o
  -4   9  14      256.68      259.49      5.67 o
  -3   9  14       15.67       18.43      1.86 o
  -2   9  14       50.22       39.58      2.30 o
  -1   9  14       15.01       15.68      1.89 o
   0   9  14        5.70        6.15      1.38 o
   1   9  14      109.02      122.70      3.45 o
   2   9  14       15.61       19.37      2.13 o
   3   9  14       95.77      110.82      3.71 o
  -4  10  14      141.68      135.34      4.83 o
  -3  10  14      212.56      234.93      6.24 o
  -2  10  14       95.54      101.56      3.30 o
  -1  10  14       67.31       70.55      3.13 o
   0  10  14       13.47       15.53      1.96 o
   1  10  14        0.14       -0.78      1.50 o
   2  10  14        1.26        2.48      1.78 o
  -2  11  14        7.95        6.89      1.74 o
  -1  11  14      150.32      148.75      4.21 o
   0  11  14        0.85        3.91      1.76 o
  -8   1  15        0.26       -0.96      1.43 o
  -7   1  15        0.15        0.24      1.32 o
  -6   1  15      163.45      153.47      3.44 o
  -5   1  15       32.83       32.51      1.85 o
  -4   1  15      148.47      132.23      2.97 o
  -3   1  15       15.83       11.57      1.18 o
  -2   1  15       72.65       62.03      2.14 o
  -1   1  15      114.03      121.31      2.55 o
   0   1  15       43.82       42.43      2.61 o
   1   1  15        8.34        9.36      1.38 o
   2   1  15       27.02       25.25      1.95 o
   3   1  15        0.53        0.72      1.11 o
   4   1  15        6.17        8.94      1.34 o
   5   1  15      165.11      193.39      4.29 o
  -8   2  15       68.27       77.76      2.97 o
  -7   2  15      143.65      141.79      3.52 o
  -6   2  15        1.23        0.44      1.30 o
  -5   2  15      844.78      831.77      9.80 o
  -4   2  15       61.91       50.46      3.22 o
  -3   2  15       66.06       56.19      2.50 o
  -2   2  15      811.01      708.81      7.86 o
  -1   2  15      174.02      196.65      3.49 o
   0   2  15        6.46        2.71      1.12 o
   1   2  15      225.37      221.78      3.66 o
   2   2  15       23.80       23.30      1.67 o
   3   2  15        3.27        4.26      1.21 o
   4   2  15      100.72      102.57      5.26 o
   5   2  15        4.07        3.08      1.48 o
  -8   3  15        2.23       -0.24      1.84 o
  -7   3  15      271.43      278.63      5.00 o
  -6   3  15      174.84      188.48      4.22 o
  -5   3  15      138.86      131.33      3.06 o
  -4   3  15      647.81      611.10      7.72 o
  -3   3  15      434.47      399.89      5.55 o
  -2   3  15       49.78       37.91      1.67 o
  -1   3  15      245.11      241.99      3.95 o
   0   3  15      633.30      611.96      8.10 o
   1   3  15        1.02        2.60      1.14 o
   2   3  15        3.48        3.34      1.21 o
   3   3  15       27.32       27.80      1.98 o
   4   3  15      114.11      162.17     13.18 o
   5   3  15       93.17      116.35      3.46 o
  -7   4  15       80.32       84.93      3.02 o
  -6   4  15       72.17       69.46      2.90 o
  -5   4  15      127.63      130.35      3.37 o
  -4   4  15       78.35       74.96      2.55 o
  -3   4  15      285.41      287.24      4.59 o
  -2   4  15      647.43      611.03      7.77 o
  -1   4  15      427.42      407.91      7.17 o
   0   4  15       41.90       25.23      1.53 o
   1   4  15      202.71      191.35      3.69 o
   2   4  15      390.17      368.55      6.72 o
   3   4  15        2.48        5.26      1.48 o
   4   4  15       41.60       40.92      4.30 o
   5   4  15       19.05       22.87      2.97 o
  -7   5  15        1.65        0.84      1.54 o
  -6   5  15       49.57       46.29      2.38 o
  -5   5  15      201.43      208.57      4.82 o
  -4   5  15       36.43       38.42      2.14 o
  -3   5  15        0.03       -1.20      1.20 o
  -2   5  15        0.02       -0.61      1.08 o
  -1   5  15      114.24      101.95      2.38 o
   0   5  15       56.09       63.44      2.47 o
   1   5  15       20.14       20.51      1.78 o
   2   5  15        0.25       -1.23      1.26 o
   3   5  15      149.80      161.79      4.11 o
   4   5  15       11.42       12.69      2.09 o
   5   5  15       28.49       31.46      2.31 o
  -7   6  15       88.14       98.17      4.03 o
  -6   6  15      289.46      310.24      5.38 o
  -5   6  15      437.34      456.70      7.90 o
  -4   6  15       84.06       75.77      3.11 o
  -3   6  15       25.45       27.25      1.92 o
  -2   6  15       65.06       60.50      2.49 o
  -1   6  15        9.08        7.75      1.27 o
   0   6  15       63.89       60.69      2.65 o
   1   6  15       42.50       48.82      3.24 o
   2   6  15        0.51        0.22      1.28 o
   3   6  15       17.81       19.00      1.78 o
   4   6  15       17.72       16.61      1.73 o
  -6   7  15       17.17       19.52      2.15 o
  -5   7  15      232.53      233.83      6.81 o
  -4   7  15       15.49        7.89      1.80 o
  -3   7  15      103.23      110.18      3.17 o
  -2   7  15      357.57      359.96      5.94 o
  -1   7  15        1.11        1.68      1.18 o
   0   7  15        3.15        2.27      1.53 o
   1   7  15      131.46      129.91      3.19 o
   2   7  15        0.30        1.76      1.36 o
   3   7  15        0.00        1.88      1.38 o
   4   7  15        8.76        7.28      1.55 o
  -5   8  15       95.27      108.95      3.72 o
  -4   8  15      334.49      334.62      7.50 o
  -3   8  15        8.64        9.20      1.61 o
  -2   8  15       29.82       37.12      2.25 o
  -1   8  15       58.87       63.66      3.82 o
   0   8  15      141.41      159.95      3.69 o
   1   8  15        9.68        7.48      1.55 o
   2   8  15        2.40        0.70      1.43 o
   3   8  15        9.65       12.76      1.75 o
  -4   9  15       71.24       64.80      3.82 o
  -3   9  15      189.96      197.89      4.47 o
  -2   9  15      258.55      293.39      6.72 o
  -1   9  15       16.58       18.89      2.28 o
   0   9  15       52.40       60.86      2.96 o
   1   9  15        0.38       -0.09      1.33 o
   2   9  15        3.44        6.33      1.65 o
  -3  10  15       31.94       30.35      2.99 o
  -2  10  15        2.84        5.39      2.03 o
  -1  10  15       84.95      116.14      3.84 o
   0  10  15      153.51      169.98      4.41 o
  -7   0  16      228.64      232.42      5.97 o
  -6   0  16      425.43      410.26      9.34 o
  -5   0  16      327.44      291.15      7.40 o
  -4   0  16      267.09      223.53      6.27 o
  -3   0  16      567.45      500.86      8.81 o
  -2   0  16      271.51      243.19      5.40 o
  -1   0  16        0.03       -1.10      1.61 o
   0   0  16      120.04      121.40      4.27 o
   1   0  16       76.86       75.91      4.09 o
   2   0  16        0.27        1.26      3.32 o
   3   0  16        0.94        1.73      2.04 o
   4   0  16       19.19       24.96      2.86 o
   5   0  16      212.95      217.87      6.95 o
  -7   1  16       38.60       35.09      2.28 o
  -6   1  16       43.59       43.11      2.41 o
  -5   1  16      347.62      330.08      5.22 o
  -4   1  16      170.20      167.52      3.80 o
  -3   1  16       14.90       12.51      1.28 o
  -2   1  16       22.06       15.57      1.35 o
  -1   1  16       26.66       19.35      1.58 o
   0   1  16       83.50       82.33      2.50 o
   1   1  16       94.55      112.53      4.28 o
   2   1  16       21.97       27.33      2.06 o
   3   1  16       28.28       31.24      2.19 o
   4   1  16        9.72       10.70      1.51 o
   5   1  16       76.97       93.46      2.97 o
  -7   2  16      160.08      169.53      3.90 o
  -6   2  16      157.05      150.10      5.11 o
  -5   2  16      106.75      110.59      2.98 o
  -4   2  16        6.47        9.19      1.55 o
  -3   2  16        8.11        4.61      1.14 o
  -2   2  16        0.76       -0.19      1.04 o
  -1   2  16       35.91       30.25      1.82 o
   0   2  16       22.82       17.83      1.57 o
   1   2  16        0.54        1.53      1.23 o
   2   2  16      434.39      441.75      6.89 o
   3   2  16      216.04      215.58      4.34 o
   4   2  16      102.46       98.35      4.53 o
   5   2  16       42.76       45.70      2.26 o
  -7   3  16        8.22        8.94      1.74 o
  -6   3  16      137.42      139.94      4.11 o
  -5   3  16        3.50        1.15      1.41 o
  -4   3  16        0.06        0.48      1.28 o
  -3   3  16        0.26        0.24      1.17 o
  -2   3  16       54.29       55.80      3.48 o
  -1   3  16       27.16       25.98      1.76 o
   0   3  16        2.16        1.03      1.15 o
   1   3  16       89.61       93.26      2.68 o
   2   3  16       32.61       38.29      2.12 o
   3   3  16       43.35       65.91      2.63 o
   4   3  16        6.96        5.43      1.60 o
  -7   4  16        4.50        3.21      1.59 o
  -6   4  16       57.48       57.33      3.08 o
  -5   4  16        7.94        7.50      1.78 o
  -4   4  16       48.94       53.29      2.47 o
  -3   4  16        3.24        4.81      1.39 o
  -2   4  16       77.34       79.97      2.49 o
  -1   4  16        2.00        1.25      1.18 o
   0   4  16        2.26        0.07      1.14 o
   1   4  16       70.28       75.13      2.47 o
   2   4  16       90.99      101.16      3.38 o
   3   4  16       36.40       31.22      4.38 o
   4   4  16        0.60        1.81      1.51 o
  -6   5  16       16.68       18.28      2.10 o
  -5   5  16      260.82      251.93      5.50 o
  -4   5  16      193.41      212.68      4.84 o
  -3   5  16       37.43       40.57      2.19 o
  -2   5  16       46.65       40.88      2.00 o
  -1   5  16       54.11       64.91      2.57 o
   0   5  16        1.22        0.91      1.15 o
   1   5  16      298.46      303.70      5.06 o
   2   5  16      163.25      169.62      7.09 o
   3   5  16      312.76      335.67      6.60 o
   4   5  16       13.33       15.08      1.91 o
  -6   6  16       82.84       75.63      3.25 o
  -5   6  16      117.80      115.32      4.34 o
  -4   6  16      189.83      209.18      5.43 o
  -3   6  16       34.94       33.49      2.14 o
  -2   6  16       79.06       76.12      2.83 o
  -1   6  16       24.14       29.08      1.89 o
   0   6  16      123.68      112.57      3.06 o
   1   6  16        1.93       -1.34      1.34 o
   2   6  16       82.73       97.19      4.42 o
   3   6  16        3.12        1.01      1.56 o
  -5   7  16      137.40      148.25      6.51 o
  -4   7  16       51.35       56.27      3.43 o
  -3   7  16        1.37        3.00      1.47 o
  -2   7  16        5.63        7.47      1.76 o
  -1   7  16       41.32       46.25      2.90 o
   0   7  16        3.07        1.93      1.30 o
   1   7  16      433.93      439.12      8.11 o
   2   7  16        0.73        1.73      1.62 o
   3   7  16       19.55       21.88      1.96 o
  -4   8  16      147.63      162.25      5.16 o
  -3   8  16       94.34      107.71      4.33 o
  -2   8  16       44.16       51.40      3.15 o
  -1   8  16       42.36       51.73      3.16 o
   0   8  16       10.63        8.55      2.00 o
   1   8  16       18.46       19.66      1.99 o
   2   8  16       73.79       69.29      2.97 o
  -3   9  16       58.11       63.87      4.50 o
  -2   9  16       22.45       28.89      2.77 o
  -1   9  16       26.61       27.90      2.65 o
   0   9  16       70.86       75.82      3.75 o
  -7   1  17        1.18        1.16      4.05 o
  -6   1  17       43.23       38.10      2.39 o
  -5   1  17       14.46       18.05      1.74 o
  -4   1  17       27.81       26.07      2.24 o
  -3   1  17      112.16      101.36      4.08 o
  -2   1  17       32.43       25.52      1.84 o
  -1   1  17       90.87       90.73      2.80 o
   0   1  17       11.89        8.07      1.44 o
   1   1  17       10.18       16.16      1.95 o
   2   1  17       29.46       37.77      2.49 o
   3   1  17       33.62       34.70      2.37 o
   4   1  17        2.50       -0.11      1.58 o
  -6   2  17       41.82       31.97      2.55 o
  -5   2  17        1.21       -1.41      1.41 o
  -4   2  17      231.47      222.45      4.50 o
  -3   2  17       56.80       57.59      3.17 o
  -2   2  17       27.78       33.56      2.02 o
  -1   2  17      112.47      114.13      3.12 o
   0   2  17       12.57       12.75      1.69 o
   1   2  17      104.92      114.91      3.67 o
   2   2  17       20.82       20.95      2.09 o
   3   2  17       43.77       42.18      2.63 o
   4   2  17      403.56      470.00     12.46 o
  -6   3  17       89.50       91.91      5.00 o
  -5   3  17       21.47       19.31      2.13 o
  -4   3  17        4.63        7.10      1.75 o
  -3   3  17        3.06        0.71      1.66 o
  -2   3  17       24.22       22.47      1.82 o
  -1   3  17       60.61       67.16      2.62 o
   0   3  17       66.47       75.98      3.64 o
   1   3  17       36.92       43.46      2.60 o
   2   3  17       15.07       17.47      1.73 o
   3   3  17        0.11       -0.76      1.31 o
  -6   4  17       50.82       65.16      3.37 o
  -5   4  17        5.79        9.15      2.52 o
  -4   4  17      350.36      368.55      6.81 o
  -3   4  17        3.71        2.57      1.47 o
  -2   4  17       21.47       27.86      2.19 o
  -1   4  17       15.26       14.77      1.61 o
   0   4  17       48.35       54.95      3.00 o
   1   4  17      173.50      176.50      4.05 o
   2   4  17       15.50       18.03      1.95 o
   3   4  17       53.97       61.46      2.68 o
  -5   5  17       14.78       14.11      2.37 o
  -4   5  17       96.42      107.93      3.66 o
  -3   5  17       84.95       85.73      3.07 o
  -2   5  17       31.42       26.42      2.24 o
  -1   5  17      103.58      100.58      3.38 o
   0   5  17       59.54       79.64      3.38 o
   1   5  17       73.88       90.24      3.09 o
   2   5  17      127.48      146.89      3.76 o
   3   5  17      129.65      133.37      4.11 o
  -5   6  17      184.06      206.64      5.81 o
  -4   6  17       14.73       13.24      2.38 o
  -3   6  17        0.93        2.32      1.68 o
  -2   6  17      170.26      178.47      4.54 o
  -1   6  17       52.37       51.08      3.63 o
   0   6  17        0.07       -1.31      1.31 o
   1   6  17       47.60       44.94      2.85 o
   2   6  17       20.39       26.46      2.41 o
  -4   7  17        3.82        0.74      2.05 o
  -3   7  17       32.89       43.54      3.71 o
  -2   7  17      101.37      124.27      4.32 o
  -1   7  17      102.79      121.01      4.19 o
   0   7  17       98.01      117.70      3.29 o
   1   7  17      181.49      210.75      5.34 o
  -2   8  17       17.52       19.51      2.51 o
  -1   8  17       40.32       34.14      2.87 o
   0   8  17      108.56      120.73      6.09 o
  -6   0  18        3.01        3.28      2.34 o
  -5   0  18        0.16        9.73      2.50 o
  -4   0  18       15.21       21.92      4.19 o
  -3   0  18        0.14        1.75      5.06 o
  -2   0  18       39.64       40.90      3.22 o
  -1   0  18       32.28       32.68      3.04 o
   0   0  18        0.06       -1.84      2.31 o
   1   0  18       63.08       50.18      4.07 o
   2   0  18      546.25      577.33     14.00 o
   3   0  18      288.70      292.07     14.88 o
  -6   1  18        6.89        2.31      1.93 o
  -5   1  18       77.80       82.45      3.18 o
  -4   1  18       27.14       34.50      2.88 o
  -3   1  18        0.15        1.87      1.79 o
  -2   1  18        7.86        8.33      1.68 o
  -1   1  18       23.85       33.52      2.10 o
   0   1  18      130.03      145.16      4.30 o
   1   1  18       18.45       28.23      2.39 o
   2   1  18       27.93       22.18      2.24 o
   3   1  18       29.22       26.24      2.75 o
  -5   2  18       51.41       54.07      4.09 o
  -4   2  18        9.73        9.12      1.88 o
  -3   2  18       27.74       25.23      2.56 o
  -2   2  18       61.51       57.62      4.52 o
  -1   2  18      126.61      142.16      3.84 o
   0   2  18       34.47       32.63      2.52 o
   1   2  18       10.42        5.74      1.75 o
   2   2  18        2.49       -0.09      1.66 o
   3   2  18       63.08       76.76      3.43 o
  -5   3  18        1.20       -0.80      1.88 o
  -4   3  18        2.23       -0.61      1.57 o
  -3   3  18        7.40        3.87      1.91 o
  -2   3  18        2.40        7.44      1.76 o
  -1   3  18       22.27       22.29      1.95 o
   0   3  18       43.34       54.03      3.00 o
   1   3  18      122.86      135.88      5.62 o
   2   3  18      105.65      114.13      3.86 o
  -5   4  18       24.60       18.51      2.50 o
  -4   4  18        4.60        7.44      1.83 o
  -3   4  18        9.23       10.75      2.23 o
  -2   4  18       95.96      103.50      3.99 o
  -1   4  18        6.97        8.25      1.70 o
   0   4  18      165.22      161.29      5.85 o
   1   4  18      145.63      159.60      4.61 o
   2   4  18       27.95       38.90      2.38 o
  -4   5  18        0.05        3.50      2.02 o
  -3   5  18       15.06       19.94      2.53 o
  -2   5  18       54.16       62.40      3.43 o
  -1   5  18        1.34        5.69      1.97 o
   0   5  18        7.40        6.28      1.84 o
   1   5  18        0.44        0.18      1.52 o
  -3   6  18        1.28        0.19      1.87 o
  -2   6  18        0.07       -1.64      1.64 o
  -1   6  18       79.01       96.18      4.08 o
   0   6  18       54.22       63.10      3.43 o
  -4   1  19       21.24       19.38      2.53 o
  -3   1  19       33.22       40.29      3.03 o
  -2   1  19       83.92       98.13      3.65 o
  -1   1  19        3.17        2.06      1.59 o
   0   1  19      331.55      358.24      7.33 o
   1   1  19      125.62      148.84      4.48 o
  -4   2  19        4.19        2.81      2.02 o
  -3   2  19       10.02        9.42      2.24 o
  -2   2  19       36.48       53.27      2.93 o
  -1   2  19        0.01        1.11      1.57 o
   0   2  19      280.18      325.40      6.96 o
   1   2  19        7.33        8.50      1.95 o
  -4   3  19        1.25        5.02      2.09 o
  -3   3  19       36.66       35.78      2.95 o
  -2   3  19       20.75       31.08      2.50 o
  -1   3  19       50.97       43.87      2.69 o
   0   3  19        9.30        5.35      1.86 o
   1   3  19       92.13       77.46      3.64 o
  -3   4  19        7.88        7.04      2.11 o
  -2   4  19        0.68        0.31      1.77 o
  -1   4  19        0.07       -1.69      1.89 o
   0   4  19       20.86       29.02      2.54 o
 
